# Supplementary material for: Comprehensive dissection of transcript and metabolite shifts during seed germination and post-germination stages in poplar
Source: BMC Plant Biol. 2019 Jun 26;19:279. doi: 10.1186/s12870-019-1862-3 (PMC6595626; doi:10.1186/s12870-019-1862-3)
Supplement: Supplementary file 1 — Table S1. Changes in fresh weight of poplar seeds during germination. (XLSX 15 kb) [file 12870_2019_1862_MOESM1_ESM.xlsx]

## Sheet: Sheet1
Data S1. Changes in fresh weight of poplar seeds during germination.
Sampling time	fresh weight（g/20 seeds）			average fresh weight	Standard Deviation
0h	0.0091	0.0087	0.0077	0.0085	0.00072111
1h	0.0156	0.0159	0.0151	0.0155333	0.000404145
2h	0.0184	0.0189	0.0178	0.0183667	0.000550757
3h	0.0201	0.0198	0.0189	0.0196	0.0006245
4h	0.0203	0.0211	0.0199	0.0204333	0.00061101
9h	0.0245	0.0234	0.0231	0.0236667	0.000737111
11h	0.0239	0.0233	0.0229	0.0233667	0.000503322
12h	0.0249	0.0253	0.0261	0.0254333	0.00061101
24h	0.0382	0.0397	0.0418	0.0399	0.00180831
48h	0.0912	0.0938	0.0901	0.0917	0.0019
144h	0.1321	0.1411	0.1378	0.137	0.00455302
