# Supplementary material for: Comprehensive dissection of transcript and metabolite shifts during seed germination and post-germination stages in poplar
Source: BMC Plant Biol. 2019 Jun 26;19:279. doi: 10.1186/s12870-019-1862-3 (PMC6595626; doi:10.1186/s12870-019-1862-3)
Supplement: Supplementary file 2 — Table S2. The average number of raw reads per library and matching results. (XLSX 17 kb) [file 12870_2019_1862_MOESM2_ESM.xlsx]

## Sheet: Sheet1
Data S2. The average number of raw reads per library and matching results.
Sample ID	Total paired reads	Unaligned paired reads	Uniquely aligned paired reads	Mulitiple aligned paired reads	Overall alignment rate
stage1_1	28545568	7906195 (27.70%)	18722536 (65.59%)	1916837 (6.72%)	0.723
stage1_2	25568042	7120604 (27.85%)	16076378 (62.88%)	2371060 (9.27%)	0.7215
stage1_3	26758543	7325627 (27.38%)	16911836 (63.20%)	2521080 (9.42%)	0.7262
stage6_1	21853164	6465344 (29.59%)	13345468 (61.07%)	2042352 (9.35%)	0.7041
stage6_2	24956043	7627770 (30.56%)	15047748 (60.30%)	2280525 (9.14%)	0.6944
stage6_3	23108305	7163096 (31.00%)	13957973 (60.40%)	1987236 (8.60%)	0.69
stage4_1	30513080	8502833 (27.87%)	19863377 (65.10%)	2146870 (7.04%)	0.7213
stage4_2	33782213	9030336 (26.73%)	22569317 (66.81%)	2182560 (6.46%)	0.7327
stage4_3	21549218	5722237 (26.55%)	14428941 (66.96%)	1398040 (6.49%)	0.7345
stage2_1	31014088	8492196 (27.38%)	19709151 (63.55%)	2812741 (9.07%)	0.7262
stage2_2	31456707	8362759 (26.58%)	20141502 (64.03%)	2952446 (9.39%)	0.7342
stage2_3	33038533	9049787 (27.39%)	20956304 (63.43%)	3032442 (9.18%)	0.7261
stage5_1	34981338	9427934 (26.95%)	22482138 (64.27%)	3071266 (8.78%)	0.7305
stage5_2	24214470	6605843 (27.28%)	15646480 (64.62%)	1962147 (8.10%)	0.7272
stage5_3	25861017	7032629 (27.19%)	17196654 (66.50%)	1631734 (6.31%)	0.7281
stage3_1	22623099	6089381 (26.92%)	14557845 (64.35%)	1975873 (8.73%)	0.7308
stage3_2	25206832	6694183 (26.56%)	16255355 (64.49%)	2257294 (8.96%)	0.7344
stage3_3	26186302	7314490 (27.93%)	17291298 (66.03%)	1580514 (6.04%)	0.7207
