# Supplementary material for: Comprehensive dissection of transcript and metabolite shifts during seed germination and post-germination stages in poplar
Source: BMC Plant Biol. 2019 Jun 26;19:279. doi: 10.1186/s12870-019-1862-3 (PMC6595626; doi:10.1186/s12870-019-1862-3)
Supplement: Supplementary file 3 — Table S3. IDs of genes in the 24 clusters. (XLSX 162 kb) [file 12870_2019_1862_MOESM3_ESM.xlsx]

## Sheet: Sheet1
Data S3. The ID of the DGEs in the 24 clusters.
gene_ID	clustering classification	The number of genes in each cluster
Potri.004g211900	cluster1	96
Potri.006g261022	cluster1
Potri.007g097000	cluster1
Potri.001g015400	cluster1
Potri.001g084200	cluster1
Potri.001g158400	cluster1
Potri.001g206500	cluster1
Potri.001g391200	cluster1
Potri.002g002100	cluster1
Potri.002g040000	cluster1
Potri.002g085100	cluster1
Potri.002g126100	cluster1
Potri.002g190800	cluster1
Potri.002g191900	cluster1
Potri.002g218300	cluster1
Potri.003g108200	cluster1
Potri.003g122500	cluster1
Potri.003g214400	cluster1
Potri.004g075400	cluster1
Potri.004g076500	cluster1
Potri.004g226950	cluster1
Potri.005g005932	cluster1
Potri.005g022000	cluster1
Potri.005g049700	cluster1
Potri.005g082150	cluster1
Potri.005g181801	cluster1
Potri.006g026400	cluster1
Potri.006g027800	cluster1
Potri.006g090100	cluster1
Potri.006g105600	cluster1
Potri.006g108000	cluster1
Potri.006g171300	cluster1
Potri.006g193000	cluster1
Potri.006g200100	cluster1
Potri.006g219750	cluster1
Potri.006g259300	cluster1
Potri.007g018800	cluster1
Potri.007g053800	cluster1
Potri.007g075200	cluster1
Potri.008g011620	cluster1
Potri.008g012332	cluster1
Potri.008g025100	cluster1
Potri.008g025400	cluster1
Potri.008g028500	cluster1
Potri.008g031000	cluster1
Potri.008g073400	cluster1
Potri.009g016350	cluster1
Potri.009g085900	cluster1
Potri.009g126300	cluster1
Potri.009g154400	cluster1
Potri.010g007900	cluster1
Potri.010g076650	cluster1
Potri.010g082800	cluster1
Potri.010g224500	cluster1
Potri.010g242300	cluster1
Potri.011g025900	cluster1
Potri.011g138500	cluster1
Potri.012g020800	cluster1
Potri.012g031400	cluster1
Potri.012g054800	cluster1
Potri.013g013900	cluster1
Potri.013g039300	cluster1
Potri.013g043600	cluster1
Potri.014g035950	cluster1
Potri.014g043200	cluster1
Potri.014g043500	cluster1
Potri.014g117000	cluster1
Potri.014g171300	cluster1
Potri.015g019600	cluster1
Potri.016g066700	cluster1
Potri.016g087000	cluster1
Potri.016g091750	cluster1
Potri.016g118500	cluster1
Potri.017g027900	cluster1
Potri.017g030500	cluster1
Potri.017g039900	cluster1
Potri.017g062900	cluster1
Potri.017g085700	cluster1
Potri.017g125700	cluster1
Potri.017g125800	cluster1
Potri.017g128500	cluster1
Potri.018g040500	cluster1
Potri.018g069100	cluster1
Potri.018g078801	cluster1
Potri.018g122600	cluster1
Potri.019g005750	cluster1
Potri.019g015300	cluster1
Potri.019g016900	cluster1
Potri.019g059000	cluster1
Potri.019g120600	cluster1
Potri.t028202	cluster1
Potri.t097600	cluster1
Potri.t111500	cluster1
Potri.t129332	cluster1
Potri.t180200	cluster1
Potri.016g112000	cluster1
Potri.013g109100	cluster2	46
Potri.014g052600	cluster2
Potri.015g020900	cluster2
Potri.015g063300	cluster2
Potri.015g081101	cluster2
Potri.015g089500	cluster2
Potri.016g090900	cluster2
Potri.016g105000	cluster2
Potri.018g048800	cluster2
Potri.018g139850	cluster2
Potri.019g105200	cluster2
Potri.t172026	cluster2
Potri.001g162300	cluster2
Potri.001g316500	cluster2
Potri.001g336200	cluster2
Potri.001g456900	cluster2
Potri.002g031750	cluster2
Potri.002g060700	cluster2
Potri.002g073700	cluster2
Potri.002g111200	cluster2
Potri.002g205500	cluster2
Potri.002g214450	cluster2
Potri.004g043900	cluster2
Potri.004g186700	cluster2
Potri.005g047300	cluster2
Potri.005g121100	cluster2
Potri.005g184100	cluster2
Potri.006g042100	cluster2
Potri.006g051300	cluster2
Potri.006g100000	cluster2
Potri.006g142200	cluster2
Potri.006g221600	cluster2
Potri.006g242400	cluster2
Potri.006g261100	cluster2
Potri.007g144200	cluster2
Potri.008g079900	cluster2
Potri.008g147500	cluster2
Potri.010g210400	cluster2
Potri.010g210800	cluster2
Potri.012g085501	cluster2
Potri.014g042400	cluster2
Potri.015g061100	cluster2
Potri.017g014200	cluster2
Potri.014g071000	cluster2
Potri.003g086150	cluster2
Potri.015g137100	cluster2
Potri.010g080100	cluster3	24
Potri.003g197500	cluster3
Potri.006g066650	cluster3
Potri.009g004300	cluster3
Potri.009g047200	cluster3
Potri.011g099300	cluster3
Potri.012g138000	cluster3
Potri.016g078800	cluster3
Potri.017g087400	cluster3
Potri.017g103900	cluster3
Potri.019g069100	cluster3
Potri.t128050	cluster3
Potri.001g115700	cluster3
Potri.001g430100	cluster3
Potri.002g104900	cluster3
Potri.003g001100	cluster3
Potri.005g160000	cluster3
Potri.005g221000	cluster3
Potri.007g115600	cluster3
Potri.012g081400	cluster3
Potri.014g012900	cluster3
Potri.005g070900	cluster3
Potri.006g260911	cluster3
Potri.001g006000	cluster3
Potri.001g050950	cluster4	18
Potri.001g054000	cluster4
Potri.002g252300	cluster4
Potri.005g212000	cluster4
Potri.007g113900	cluster4
Potri.007g114100	cluster4
Potri.007g114200	cluster4
Potri.011g065350	cluster4
Potri.011g081001	cluster4
Potri.016g002000	cluster4
Potri.016g002300	cluster4
Potri.016g002500	cluster4
Potri.016g009000	cluster4
Potri.017g045800	cluster4
Potri.017g047400	cluster4
Potri.018g146200	cluster4
Potri.005g061300	cluster4
Potri.019g082600	cluster4
Potri.001g255466	cluster5	35
Potri.011g102600	cluster5
Potri.013g142900	cluster5
Potri.017g047932	cluster5
Potri.001g353200	cluster5
Potri.002g076832	cluster5
Potri.002g164300	cluster5
Potri.003g163900	cluster5
Potri.010g219550	cluster5
Potri.t134250	cluster5
Potri.005g039400	cluster5
Potri.014g137900	cluster5
Potri.017g040500	cluster5
Potri.018g072101	cluster5
Potri.t107800	cluster5
Potri.001g401700	cluster5
Potri.006g220150	cluster5
Potri.007g075800	cluster5
Potri.007g108100	cluster5
Potri.008g113800	cluster5
Potri.008g220600	cluster5
Potri.010g135666	cluster5
Potri.013g104350	cluster5
Potri.015g128200	cluster5
Potri.017g018200	cluster5
Potri.001g087701	cluster5
Potri.001g122600	cluster5
Potri.010g179100	cluster5
Potri.011g119100	cluster5
Potri.015g077400	cluster5
Potri.015g139966	cluster5
Potri.017g113100	cluster5
Potri.018g101400	cluster5
Potri.006g032400	cluster5
Potri.017g046700	cluster5
Potri.003g095600	cluster6	77
Potri.005g003800	cluster6
Potri.014g034400	cluster6
Potri.018g020400	cluster6
Potri.018g029100	cluster6
Potri.018g115200	cluster6
Potri.t099800	cluster6
Potri.001g091200	cluster6
Potri.001g162000	cluster6
Potri.001g257000	cluster6
Potri.001g365500	cluster6
Potri.001g375500	cluster6
Potri.001g453300	cluster6
Potri.003g100600	cluster6
Potri.003g134800	cluster6
Potri.004g007100	cluster6
Potri.005g174600	cluster6
Potri.005g185000	cluster6
Potri.005g220700	cluster6
Potri.005g220900	cluster6
Potri.006g066200	cluster6
Potri.006g095400	cluster6
Potri.008g053700	cluster6
Potri.008g163200	cluster6
Potri.008g175700	cluster6
Potri.009g053400	cluster6
Potri.009g109100	cluster6
Potri.009g133500	cluster6
Potri.010g023700	cluster6
Potri.010g042600	cluster6
Potri.010g070800	cluster6
Potri.010g108600	cluster6
Potri.010g225400	cluster6
Potri.011g117600	cluster6
Potri.013g026800	cluster6
Potri.013g102700	cluster6
Potri.013g102800	cluster6
Potri.014g118700	cluster6
Potri.014g142500	cluster6
Potri.014g150200	cluster6
Potri.015g001300	cluster6
Potri.015g001500	cluster6
Potri.015g008800	cluster6
Potri.015g067400	cluster6
Potri.015g084000	cluster6
Potri.016g064600	cluster6
Potri.017g036800	cluster6
Potri.017g102050	cluster6
Potri.017g107400	cluster6
Potri.017g120300	cluster6
Potri.018g106200	cluster6
Potri.018g128000	cluster6
Potri.001g268600	cluster6
Potri.001g271200	cluster6
Potri.001g413700	cluster6
Potri.002g248900	cluster6
Potri.003g032000	cluster6
Potri.003g063100	cluster6
Potri.003g165400	cluster6
Potri.004g094100	cluster6
Potri.006g042200	cluster6
Potri.006g267000	cluster6
Potri.008g020400	cluster6
Potri.008g033100	cluster6
Potri.008g193900	cluster6
Potri.009g098966	cluster6
Potri.010g061100	cluster6
Potri.011g020100	cluster6
Potri.018g094800	cluster6
Potri.018g127500	cluster6
Potri.001g029200	cluster6
Potri.001g303000	cluster6
Potri.010g125900	cluster6
Potri.001g405400	cluster6
Potri.006g038000	cluster6
Potri.007g114375	cluster6
Potri.001g394600	cluster6
Potri.016g078900	cluster7	81
Potri.018g061900	cluster7
Potri.019g090900	cluster7
Potri.t102001	cluster7
Potri.010g024500	cluster7
Potri.010g112800	cluster7
Potri.010g211900	cluster7
Potri.010g234700	cluster7
Potri.011g004600	cluster7
Potri.011g006900	cluster7
Potri.011g117001	cluster7
Potri.013g047350	cluster7
Potri.013g139500	cluster7
Potri.014g014600	cluster7
Potri.014g067100	cluster7
Potri.014g122000	cluster7
Potri.015g029400	cluster7
Potri.015g100800	cluster7
Potri.016g037000	cluster7
Potri.016g079000	cluster7
Potri.016g112400	cluster7
Potri.017g046800	cluster7
Potri.017g122100	cluster7
Potri.018g066900	cluster7
Potri.019g012400	cluster7
Potri.019g130100	cluster7
Potri.t059900	cluster7
Potri.t074700	cluster7
Potri.001g143900	cluster7
Potri.001g223201	cluster7
Potri.001g223400	cluster7
Potri.001g286801	cluster7
Potri.001g401800	cluster7
Potri.002g073900	cluster7
Potri.002g074200	cluster7
Potri.002g118200	cluster7
Potri.002g118432	cluster7
Potri.002g127100	cluster7
Potri.002g145500	cluster7
Potri.003g000800	cluster7
Potri.003g214500	cluster7
Potri.004g020100	cluster7
Potri.004g110200	cluster7
Potri.004g203000	cluster7
Potri.005g018900	cluster7
Potri.005g135300	cluster7
Potri.005g136550	cluster7
Potri.005g211900	cluster7
Potri.006g102900	cluster7
Potri.006g236700	cluster7
Potri.008g037850	cluster7
Potri.008g049100	cluster7
Potri.008g126850	cluster7
Potri.009g094100	cluster7
Potri.009g126500	cluster7
Potri.009g127700	cluster7
Potri.010g085300	cluster7
Potri.010g169400	cluster7
Potri.012g126800	cluster7
Potri.003g134600	cluster7
Potri.004g021100	cluster7
Potri.006g205200	cluster7
Potri.016g116400	cluster7
Potri.018g094500	cluster7
Potri.004g200400	cluster7
Potri.007g021300	cluster7
Potri.007g024400	cluster7
Potri.009g119900	cluster7
Potri.017g115100	cluster7
Potri.018g071600	cluster7
Potri.019g014800	cluster7
Potri.001g375400	cluster7
Potri.003g072200	cluster7
Potri.004g209700	cluster7
Potri.005g015051	cluster7
Potri.005g174000	cluster7
Potri.006g107700	cluster7
Potri.001g205966	cluster7
Potri.005g095500	cluster7
Potri.017g041500	cluster7
Potri.t141900	cluster7
Potri.012g113700	cluster8	847
Potri.015g023300	cluster8
Potri.015g103500	cluster8
Potri.017g136000	cluster8
Potri.018g088300	cluster8
Potri.018g121700	cluster8
Potri.019g010900	cluster8
Potri.019g013000	cluster8
Potri.019g035600	cluster8
Potri.019g084200	cluster8
Potri.019g103900	cluster8
Potri.019g105900	cluster8
Potri.t059500	cluster8
Potri.007g013500	cluster8
Potri.007g111500	cluster8
Potri.008g056300	cluster8
Potri.008g140600	cluster8
Potri.008g179900	cluster8
Potri.009g004200	cluster8
Potri.009g012700	cluster8
Potri.009g046700	cluster8
Potri.009g080000	cluster8
Potri.009g080300	cluster8
Potri.009g087400	cluster8
Potri.009g118300	cluster8
Potri.009g121200	cluster8
Potri.009g127600	cluster8
Potri.009g143700	cluster8
Potri.009g144100	cluster8
Potri.010g055500	cluster8
Potri.010g060300	cluster8
Potri.010g060500	cluster8
Potri.010g075400	cluster8
Potri.010g075600	cluster8
Potri.010g089800	cluster8
Potri.010g094100	cluster8
Potri.010g103100	cluster8
Potri.010g107200	cluster8
Potri.010g113600	cluster8
Potri.010g126000	cluster8
Potri.010g141400	cluster8
Potri.010g185000	cluster8
Potri.010g188500	cluster8
Potri.010g193000	cluster8
Potri.010g197600	cluster8
Potri.010g216000	cluster8
Potri.010g220500	cluster8
Potri.010g233200	cluster8
Potri.010g242700	cluster8
Potri.010g251000	cluster8
Potri.010g252300	cluster8
Potri.011g009700	cluster8
Potri.011g020900	cluster8
Potri.011g041900	cluster8
Potri.011g049400	cluster8
Potri.011g053300	cluster8
Potri.011g066100	cluster8
Potri.011g070900	cluster8
Potri.011g071400	cluster8
Potri.011g078300	cluster8
Potri.011g106400	cluster8
Potri.011g128900	cluster8
Potri.011g130400	cluster8
Potri.011g135300	cluster8
Potri.011g135600	cluster8
Potri.011g139500	cluster8
Potri.011g149400	cluster8
Potri.011g167200	cluster8
Potri.012g001600	cluster8
Potri.012g023400	cluster8
Potri.012g033450	cluster8
Potri.012g038700	cluster8
Potri.012g044900	cluster8
Potri.012g053800	cluster8
Potri.012g055100	cluster8
Potri.012g055600	cluster8
Potri.012g074700	cluster8
Potri.012g078300	cluster8
Potri.012g097300	cluster8
Potri.012g097600	cluster8
Potri.012g104400	cluster8
Potri.012g108200	cluster8
Potri.012g113500	cluster8
Potri.012g133600	cluster8
Potri.013g000200	cluster8
Potri.013g025400	cluster8
Potri.013g041900	cluster8
Potri.013g045000	cluster8
Potri.013g046700	cluster8
Potri.013g049900	cluster8
Potri.013g064200	cluster8
Potri.013g071000	cluster8
Potri.013g083500	cluster8
Potri.013g106200	cluster8
Potri.013g109500	cluster8
Potri.013g116450	cluster8
Potri.013g130000	cluster8
Potri.013g148000	cluster8
Potri.013g154400	cluster8
Potri.013g154700	cluster8
Potri.013g161300	cluster8
Potri.014g014500	cluster8
Potri.014g018100	cluster8
Potri.014g022500	cluster8
Potri.014g029800	cluster8
Potri.014g053500	cluster8
Potri.014g068900	cluster8
Potri.014g069000	cluster8
Potri.014g070000	cluster8
Potri.014g089700	cluster8
Potri.014g090400	cluster8
Potri.014g099000	cluster8
Potri.014g108200	cluster8
Potri.014g109900	cluster8
Potri.014g135900	cluster8
Potri.014g136400	cluster8
Potri.014g137800	cluster8
Potri.014g147600	cluster8
Potri.014g162600	cluster8
Potri.014g162800	cluster8
Potri.014g164100	cluster8
Potri.014g193766	cluster8
Potri.014g193832	cluster8
Potri.015g002800	cluster8
Potri.015g007600	cluster8
Potri.015g023000	cluster8
Potri.015g027200	cluster8
Potri.015g027800	cluster8
Potri.015g027900	cluster8
Potri.015g033100	cluster8
Potri.015g034000	cluster8
Potri.015g042000	cluster8
Potri.015g042800	cluster8
Potri.015g046200	cluster8
Potri.015g061600	cluster8
Potri.015g071900	cluster8
Potri.015g083300	cluster8
Potri.015g085800	cluster8
Potri.015g108500	cluster8
Potri.015g118000	cluster8
Potri.015g128700	cluster8
Potri.015g131100	cluster8
Potri.015g134900	cluster8
Potri.015g138900	cluster8
Potri.015g143600	cluster8
Potri.015g144200	cluster8
Potri.016g003900	cluster8
Potri.016g004401	cluster8
Potri.016g006700	cluster8
Potri.016g009700	cluster8
Potri.016g019400	cluster8
Potri.016g049600	cluster8
Potri.016g053400	cluster8
Potri.016g057400	cluster8
Potri.016g070200	cluster8
Potri.016g071600	cluster8
Potri.016g079500	cluster8
Potri.016g082100	cluster8
Potri.016g101000	cluster8
Potri.016g101100	cluster8
Potri.016g109700	cluster8
Potri.016g120100	cluster8
Potri.016g123800	cluster8
Potri.016g134100	cluster8
Potri.016g134500	cluster8
Potri.017g002100	cluster8
Potri.017g002400	cluster8
Potri.017g024150	cluster8
Potri.017g032800	cluster8
Potri.017g040200	cluster8
Potri.017g049800	cluster8
Potri.017g050500	cluster8
Potri.017g051800	cluster8
Potri.017g053400	cluster8
Potri.017g058000	cluster8
Potri.017g078100	cluster8
Potri.017g094800	cluster8
Potri.017g109900	cluster8
Potri.017g111400	cluster8
Potri.017g113900	cluster8
Potri.017g122400	cluster8
Potri.017g140900	cluster8
Potri.017g150500	cluster8
Potri.017g151200	cluster8
Potri.017g151800	cluster8
Potri.017g153400	cluster8
Potri.017g153600	cluster8
Potri.018g032200	cluster8
Potri.018g038600	cluster8
Potri.018g043700	cluster8
Potri.018g057600	cluster8
Potri.018g066100	cluster8
Potri.018g069200	cluster8
Potri.018g095300	cluster8
Potri.018g095700	cluster8
Potri.018g098100	cluster8
Potri.018g111200	cluster8
Potri.018g111400	cluster8
Potri.018g112000	cluster8
Potri.018g112600	cluster8
Potri.018g114200	cluster8
Potri.018g122300	cluster8
Potri.018g142300	cluster8
Potri.018g151600	cluster8
Potri.019g001800	cluster8
Potri.019g005900	cluster8
Potri.019g006900	cluster8
Potri.019g009800	cluster8
Potri.019g011000	cluster8
Potri.019g018500	cluster8
Potri.019g018700	cluster8
Potri.019g032500	cluster8
Potri.019g037300	cluster8
Potri.019g037400	cluster8
Potri.019g052100	cluster8
Potri.019g064700	cluster8
Potri.019g064800	cluster8
Potri.019g065000	cluster8
Potri.019g065200	cluster8
Potri.019g071700	cluster8
Potri.019g079300	cluster8
Potri.019g079500	cluster8
Potri.019g081500	cluster8
Potri.019g082500	cluster8
Potri.019g091100	cluster8
Potri.019g124400	cluster8
Potri.019g127900	cluster8
Potri.t019200	cluster8
Potri.t034400	cluster8
Potri.t037200	cluster8
Potri.t074001	cluster8
Potri.t078600	cluster8
Potri.t093800	cluster8
Potri.t146100	cluster8
Potri.t176600	cluster8
Potri.001g001600	cluster8
Potri.001g030600	cluster8
Potri.001g045000	cluster8
Potri.001g045800	cluster8
Potri.001g045900	cluster8
Potri.001g056600	cluster8
Potri.001g060400	cluster8
Potri.001g061600	cluster8
Potri.001g062500	cluster8
Potri.001g070400	cluster8
Potri.001g091100	cluster8
Potri.001g093600	cluster8
Potri.001g094200	cluster8
Potri.001g098600	cluster8
Potri.001g123500	cluster8
Potri.001g131400	cluster8
Potri.001g136100	cluster8
Potri.001g137100	cluster8
Potri.001g147600	cluster8
Potri.001g158800	cluster8
Potri.001g166900	cluster8
Potri.001g168100	cluster8
Potri.001g171600	cluster8
Potri.001g174000	cluster8
Potri.001g200400	cluster8
Potri.001g205700	cluster8
Potri.001g211000	cluster8
Potri.001g225800	cluster8
Potri.001g226750	cluster8
Potri.001g247000	cluster8
Potri.001g261600	cluster8
Potri.001g270600	cluster8
Potri.001g270900	cluster8
Potri.001g271700	cluster8
Potri.001g288600	cluster8
Potri.001g294800	cluster8
Potri.001g298300	cluster8
Potri.001g301900	cluster8
Potri.001g304600	cluster8
Potri.001g305800	cluster8
Potri.001g309900	cluster8
Potri.001g324400	cluster8
Potri.001g330800	cluster8
Potri.001g355100	cluster8
Potri.001g373800	cluster8
Potri.001g376200	cluster8
Potri.001g377300	cluster8
Potri.001g380500	cluster8
Potri.001g381000	cluster8
Potri.001g391300	cluster8
Potri.001g393200	cluster8
Potri.001g394800	cluster8
Potri.001g398000	cluster8
Potri.001g399600	cluster8
Potri.001g401600	cluster8
Potri.001g404800	cluster8
Potri.001g404875	cluster8
Potri.001g405100	cluster8
Potri.001g412000	cluster8
Potri.001g412100	cluster8
Potri.001g430700	cluster8
Potri.001g435400	cluster8
Potri.001g436100	cluster8
Potri.001g438400	cluster8
Potri.001g439500	cluster8
Potri.001g443150	cluster8
Potri.001g452500	cluster8
Potri.001g461900	cluster8
Potri.001g472200	cluster8
Potri.002g001000	cluster8
Potri.002g001300	cluster8
Potri.002g011400	cluster8
Potri.002g016500	cluster8
Potri.002g020400	cluster8
Potri.002g022400	cluster8
Potri.002g041400	cluster8
Potri.002g050800	cluster8
Potri.002g054900	cluster8
Potri.002g060500	cluster8
Potri.002g061000	cluster8
Potri.002g062600	cluster8
Potri.002g067800	cluster8
Potri.002g070500	cluster8
Potri.002g073400	cluster8
Potri.002g074500	cluster8
Potri.002g081300	cluster8
Potri.002g102500	cluster8
Potri.002g108600	cluster8
Potri.002g111000	cluster8
Potri.002g131800	cluster8
Potri.002g136600	cluster8
Potri.002g155300	cluster8
Potri.002g163400	cluster8
Potri.002g170000	cluster8
Potri.002g175600	cluster8
Potri.002g181600	cluster8
Potri.002g187500	cluster8
Potri.002g188600	cluster8
Potri.002g191800	cluster8
Potri.002g196700	cluster8
Potri.002g205400	cluster8
Potri.002g220732	cluster8
Potri.002g227300	cluster8
Potri.002g236400	cluster8
Potri.002g236500	cluster8
Potri.002g247500	cluster8
Potri.002g250300	cluster8
Potri.002g260800	cluster8
Potri.002g261500	cluster8
Potri.003g003400	cluster8
Potri.003g023750	cluster8
Potri.003g024100	cluster8
Potri.003g061700	cluster8
Potri.003g062700	cluster8
Potri.003g064266	cluster8
Potri.003g067800	cluster8
Potri.003g081500	cluster8
Potri.003g089100	cluster8
Potri.003g092800	cluster8
Potri.003g101900	cluster8
Potri.003g102300	cluster8
Potri.003g105500	cluster8
Potri.003g105600	cluster8
Potri.003g113700	cluster8
Potri.003g115200	cluster8
Potri.003g134900	cluster8
Potri.003g137700	cluster8
Potri.003g139000	cluster8
Potri.003g152300	cluster8
Potri.003g153900	cluster8
Potri.003g160000	cluster8
Potri.003g167400	cluster8
Potri.003g167800	cluster8
Potri.003g174900	cluster8
Potri.003g181400	cluster8
Potri.003g187100	cluster8
Potri.003g191200	cluster8
Potri.003g194700	cluster8
Potri.003g197700	cluster8
Potri.003g198300	cluster8
Potri.003g210500	cluster8
Potri.003g216600	cluster8
Potri.004g000400	cluster8
Potri.004g001900	cluster8
Potri.004g027800	cluster8
Potri.004g033300	cluster8
Potri.004g033600	cluster8
Potri.004g034800	cluster8
Potri.004g036800	cluster8
Potri.004g039100	cluster8
Potri.004g041500	cluster8
Potri.004g044100	cluster8
Potri.004g044200	cluster8
Potri.004g047700	cluster8
Potri.004g059900	cluster8
Potri.004g061500	cluster8
Potri.004g064400	cluster8
Potri.004g068000	cluster8
Potri.004g073000	cluster8
Potri.004g075800	cluster8
Potri.004g095200	cluster8
Potri.004g101400	cluster8
Potri.004g117100	cluster8
Potri.004g121450	cluster8
Potri.004g129700	cluster8
Potri.004g130200	cluster8
Potri.004g135200	cluster8
Potri.004g138000	cluster8
Potri.004g143500	cluster8
Potri.004g147500	cluster8
Potri.004g148032	cluster8
Potri.004g148200	cluster8
Potri.004g162600	cluster8
Potri.004g168900	cluster8
Potri.004g179000	cluster8
Potri.004g179100	cluster8
Potri.004g180200	cluster8
Potri.004g181400	cluster8
Potri.004g188000	cluster8
Potri.004g199300	cluster8
Potri.004g202000	cluster8
Potri.004g202101	cluster8
Potri.004g202900	cluster8
Potri.004g208500	cluster8
Potri.004g209300	cluster8
Potri.004g215600	cluster8
Potri.004g233500	cluster8
Potri.004g233900	cluster8
Potri.005g001800	cluster8
Potri.005g012900	cluster8
Potri.005g014950	cluster8
Potri.005g015001	cluster8
Potri.005g021700	cluster8
Potri.005g048400	cluster8
Potri.005g048500	cluster8
Potri.005g051900	cluster8
Potri.005g059800	cluster8
Potri.005g059900	cluster8
Potri.005g072000	cluster8
Potri.005g072500	cluster8
Potri.005g073100	cluster8
Potri.005g076100	cluster8
Potri.005g081900	cluster8
Potri.005g084500	cluster8
Potri.005g084700	cluster8
Potri.005g086100	cluster8
Potri.005g088700	cluster8
Potri.005g098900	cluster8
Potri.005g099050	cluster8
Potri.005g099300	cluster8
Potri.005g100700	cluster8
Potri.005g111200	cluster8
Potri.005g112400	cluster8
Potri.005g113100	cluster8
Potri.005g117500	cluster8
Potri.005g130900	cluster8
Potri.005g133800	cluster8
Potri.005g163000	cluster8
Potri.005g166400	cluster8
Potri.005g177700	cluster8
Potri.005g181900	cluster8
Potri.005g186200	cluster8
Potri.005g195600	cluster8
Potri.005g204800	cluster8
Potri.005g205000	cluster8
Potri.005g206000	cluster8
Potri.005g223500	cluster8
Potri.005g243300	cluster8
Potri.005g243900	cluster8
Potri.005g252100	cluster8
Potri.005g252300	cluster8
Potri.005g259100	cluster8
Potri.006g005400	cluster8
Potri.006g006300	cluster8
Potri.006g007200	cluster8
Potri.006g013900	cluster8
Potri.006g021600	cluster8
Potri.006g025700	cluster8
Potri.006g038700	cluster8
Potri.006g038800	cluster8
Potri.006g043300	cluster8
Potri.006g048500	cluster8
Potri.006g052900	cluster8
Potri.006g055600	cluster8
Potri.006g067000	cluster8
Potri.006g076500	cluster8
Potri.006g083400	cluster8
Potri.006g105100	cluster8
Potri.006g107100	cluster8
Potri.006g107600	cluster8
Potri.006g111200	cluster8
Potri.006g111550	cluster8
Potri.006g114700	cluster8
Potri.006g115000	cluster8
Potri.006g117400	cluster8
Potri.006g124800	cluster8
Potri.006g128500	cluster8
Potri.006g139400	cluster8
Potri.006g165700	cluster8
Potri.006g173000	cluster8
Potri.006g174700	cluster8
Potri.006g176600	cluster8
Potri.006g182800	cluster8
Potri.006g187000	cluster8
Potri.006g187900	cluster8
Potri.006g188400	cluster8
Potri.006g193800	cluster8
Potri.006g199000	cluster8
Potri.006g202200	cluster8
Potri.006g204200	cluster8
Potri.006g204300	cluster8
Potri.006g205600	cluster8
Potri.006g217300	cluster8
Potri.006g220201	cluster8
Potri.006g220300	cluster8
Potri.006g225400	cluster8
Potri.006g227600	cluster8
Potri.006g234200	cluster8
Potri.006g235066	cluster8
Potri.006g235200	cluster8
Potri.006g235500	cluster8
Potri.006g244200	cluster8
Potri.006g252200	cluster8
Potri.006g254300	cluster8
Potri.006g277400	cluster8
Potri.007g018900	cluster8
Potri.007g026200	cluster8
Potri.007g030900	cluster8
Potri.007g043850	cluster8
Potri.007g044100	cluster8
Potri.007g050300	cluster8
Potri.007g051500	cluster8
Potri.007g078650	cluster8
Potri.007g086000	cluster8
Potri.007g101600	cluster8
Potri.007g101700	cluster8
Potri.007g105301	cluster8
Potri.007g110600	cluster8
Potri.007g111600	cluster8
Potri.007g134000	cluster8
Potri.007g140800	cluster8
Potri.007g140900	cluster8
Potri.008g002500	cluster8
Potri.008g016900	cluster8
Potri.008g019000	cluster8
Potri.008g022800	cluster8
Potri.008g026700	cluster8
Potri.008g027000	cluster8
Potri.008g028900	cluster8
Potri.008g029700	cluster8
Potri.008g036900	cluster8
Potri.008g042900	cluster8
Potri.008g044800	cluster8
Potri.008g048700	cluster8
Potri.008g049500	cluster8
Potri.008g051500	cluster8
Potri.008g052500	cluster8
Potri.008g057600	cluster8
Potri.008g059900	cluster8
Potri.008g061600	cluster8
Potri.008g068800	cluster8
Potri.008g074500	cluster8
Potri.008g081266	cluster8
Potri.008g083500	cluster8
Potri.008g087700	cluster8
Potri.008g091600	cluster8
Potri.008g101400	cluster8
Potri.008g108201	cluster8
Potri.008g111200	cluster8
Potri.008g132800	cluster8
Potri.008g133700	cluster8
Potri.008g134000	cluster8
Potri.008g144800	cluster8
Potri.008g159100	cluster8
Potri.008g162600	cluster8
Potri.008g180700	cluster8
Potri.008g186601	cluster8
Potri.008g186800	cluster8
Potri.008g186900	cluster8
Potri.008g187700	cluster8
Potri.008g187900	cluster8
Potri.008g192000	cluster8
Potri.008g196800	cluster8
Potri.008g198000	cluster8
Potri.008g203200	cluster8
Potri.008g213100	cluster8
Potri.008g219200	cluster8
Potri.008g221250	cluster8
Potri.009g020700	cluster8
Potri.009g026400	cluster8
Potri.009g026500	cluster8
Potri.009g027100	cluster8
Potri.009g027700	cluster8
Potri.009g028300	cluster8
Potri.009g030700	cluster8
Potri.009g034800	cluster8
Potri.009g047000	cluster8
Potri.009g050000	cluster8
Potri.009g055800	cluster8
Potri.009g059000	cluster8
Potri.009g060750	cluster8
Potri.009g066100	cluster8
Potri.009g073200	cluster8
Potri.009g076100	cluster8
Potri.009g079200	cluster8
Potri.009g081150	cluster8
Potri.009g089400	cluster8
Potri.009g090700	cluster8
Potri.009g092900	cluster8
Potri.009g097300	cluster8
Potri.009g105400	cluster8
Potri.009g111800	cluster8
Potri.009g136400	cluster8
Potri.009g140400	cluster8
Potri.009g154300	cluster8
Potri.009g159000	cluster8
Potri.009g169900	cluster8
Potri.010g026500	cluster8
Potri.010g035100	cluster8
Potri.010g059401	cluster8
Potri.010g059550	cluster8
Potri.010g059600	cluster8
Potri.010g065666	cluster8
Potri.010g073300	cluster8
Potri.010g075800	cluster8
Potri.010g120300	cluster8
Potri.010g120600	cluster8
Potri.010g149900	cluster8
Potri.010g177900	cluster8
Potri.010g188000	cluster8
Potri.010g198400	cluster8
Potri.011g096900	cluster8
Potri.011g110300	cluster8
Potri.011g110400	cluster8
Potri.011g131800	cluster8
Potri.011g168100	cluster8
Potri.013g010700	cluster8
Potri.013g020100	cluster8
Potri.013g041700	cluster8
Potri.013g070300	cluster8
Potri.013g108300	cluster8
Potri.014g055200	cluster8
Potri.014g108800	cluster8
Potri.014g109000	cluster8
Potri.015g031000	cluster8
Potri.016g020700	cluster8
Potri.016g069400	cluster8
Potri.016g138700	cluster8
Potri.017g135000	cluster8
Potri.017g147200	cluster8
Potri.019g035000	cluster8
Potri.019g091400	cluster8
Potri.t108000	cluster8
Potri.t147300	cluster8
Potri.t148000	cluster8
Potri.t153400	cluster8
Potri.001g268500	cluster8
Potri.001g293100	cluster8
Potri.002g119300	cluster8
Potri.004g179501	cluster8
Potri.006g144500	cluster8
Potri.007g029600	cluster8
Potri.009g125600	cluster8
Potri.010g212200	cluster8
Potri.011g043500	cluster8
Potri.011g053000	cluster8
Potri.012g019100	cluster8
Potri.013g001600	cluster8
Potri.014g026800	cluster8
Potri.014g052900	cluster8
Potri.014g060500	cluster8
Potri.018g050900	cluster8
Potri.019g001000	cluster8
Potri.019g029400	cluster8
Potri.019g072900	cluster8
Potri.t138200	cluster8
Potri.t172003	cluster8
Potri.001g011800	cluster8
Potri.001g036100	cluster8
Potri.001g147200	cluster8
Potri.001g158900	cluster8
Potri.001g163200	cluster8
Potri.001g253400	cluster8
Potri.001g461700	cluster8
Potri.001g462600	cluster8
Potri.001g471500	cluster8
Potri.002g006100	cluster8
Potri.002g110500	cluster8
Potri.002g132700	cluster8
Potri.002g160200	cluster8
Potri.002g213100	cluster8
Potri.003g070600	cluster8
Potri.003g141900	cluster8
Potri.003g154500	cluster8
Potri.003g168801	cluster8
Potri.004g059200	cluster8
Potri.004g067400	cluster8
Potri.004g078700	cluster8
Potri.004g106400	cluster8
Potri.004g116100	cluster8
Potri.005g146400	cluster8
Potri.005g223600	cluster8
Potri.006g003200	cluster8
Potri.006g036400	cluster8
Potri.006g086332	cluster8
Potri.006g112600	cluster8
Potri.006g184200	cluster8
Potri.006g205800	cluster8
Potri.006g231800	cluster8
Potri.006g275000	cluster8
Potri.007g055500	cluster8
Potri.007g080500	cluster8
Potri.007g082000	cluster8
Potri.007g085400	cluster8
Potri.007g098200	cluster8
Potri.007g105800	cluster8
Potri.008g014600	cluster8
Potri.008g051200	cluster8
Potri.008g055900	cluster8
Potri.008g074933	cluster8
Potri.008g119100	cluster8
Potri.008g128800	cluster8
Potri.008g140700	cluster8
Potri.008g180500	cluster8
Potri.008g183600	cluster8
Potri.009g117500	cluster8
Potri.009g140800	cluster8
Potri.009g163700	cluster8
Potri.010g024200	cluster8
Potri.010g055400	cluster8
Potri.010g059700	cluster8
Potri.010g059900	cluster8
Potri.010g066200	cluster8
Potri.010g075501	cluster8
Potri.010g085700	cluster8
Potri.010g089700	cluster8
Potri.010g120800	cluster8
Potri.010g123700	cluster8
Potri.010g188600	cluster8
Potri.010g241700	cluster8
Potri.011g003400	cluster8
Potri.011g026032	cluster8
Potri.011g042000	cluster8
Potri.011g126100	cluster8
Potri.011g129400	cluster8
Potri.011g134200	cluster8
Potri.012g081100	cluster8
Potri.013g083300	cluster8
Potri.013g116400	cluster8
Potri.014g102300	cluster8
Potri.014g127700	cluster8
Potri.014g145700	cluster8
Potri.014g161200	cluster8
Potri.015g035800	cluster8
Potri.015g036300	cluster8
Potri.016g037200	cluster8
Potri.016g053600	cluster8
Potri.016g135200	cluster8
Potri.017g032900	cluster8
Potri.018g094000	cluster8
Potri.018g098000	cluster8
Potri.019g017300	cluster8
Potri.019g065100	cluster8
Potri.019g103300	cluster8
Potri.t021700	cluster8
Potri.t088600	cluster8
Potri.t104600	cluster8
Potri.t143400	cluster8
Potri.001g023500	cluster8
Potri.001g235800	cluster8
Potri.001g270500	cluster8
Potri.001g281900	cluster8
Potri.001g418500	cluster8
Potri.002g052300	cluster8
Potri.002g144200	cluster8
Potri.002g156500	cluster8
Potri.002g158000	cluster8
Potri.002g203500	cluster8
Potri.002g247400	cluster8
Potri.003g143000	cluster8
Potri.004g011400	cluster8
Potri.004g226900	cluster8
Potri.004g233000	cluster8
Potri.004g233800	cluster8
Potri.005g115900	cluster8
Potri.005g166100	cluster8
Potri.005g204600	cluster8
Potri.006g058600	cluster8
Potri.006g225166	cluster8
Potri.006g235132	cluster8
Potri.007g013600	cluster8
Potri.007g016400	cluster8
Potri.007g078800	cluster8
Potri.007g141900	cluster8
Potri.008g056400	cluster8
Potri.008g109500	cluster8
Potri.008g212400	cluster8
Potri.008g212500	cluster8
Potri.010g238100	cluster8
Potri.011g026200	cluster8
Potri.011g064000	cluster8
Potri.012g126100	cluster8
Potri.013g009800	cluster8
Potri.013g151000	cluster8
Potri.014g141900	cluster8
Potri.015g108800	cluster8
Potri.015g111000	cluster8
Potri.016g049700	cluster8
Potri.016g067000	cluster8
Potri.018g108000	cluster8
Potri.018g113100	cluster8
Potri.019g038500	cluster8
Potri.019g130500	cluster8
Potri.019g130566	cluster8
Potri.t160900	cluster8
Potri.001g330501	cluster8
Potri.001g380800	cluster8
Potri.002g097800	cluster8
Potri.002g102100	cluster8
Potri.002g156200	cluster8
Potri.002g240000	cluster8
Potri.003g111600	cluster8
Potri.004g011300	cluster8
Potri.004g181200	cluster8
Potri.004g234900	cluster8
Potri.010g097600	cluster8
Potri.017g128800	cluster8
Potri.019g116600	cluster8
Potri.001g181100	cluster8
Potri.001g229500	cluster8
Potri.002g227600	cluster8
Potri.004g147966	cluster8
Potri.006g081500	cluster8
Potri.006g100500	cluster8
Potri.007g027900	cluster8
Potri.010g206200	cluster8
Potri.t178900	cluster8
Potri.001g323300	cluster8
Potri.005g066200	cluster8
Potri.010g070900	cluster8
Potri.010g168200	cluster8
Potri.002g076600	cluster8
Potri.003g192300	cluster8
Potri.013g136800	cluster8
Potri.018g093900	cluster8
Potri.t047800	cluster8
Potri.004g184000	cluster8
Potri.010g182300	cluster8
Potri.011g155100	cluster8
Potri.017g114500	cluster8
Potri.010g126900	cluster8
Potri.018g088400	cluster8
Potri.011g155900	cluster9	266
Potri.015g062100	cluster9
Potri.002g021200	cluster9
Potri.002g169900	cluster9
Potri.002g247800	cluster9
Potri.003g052500	cluster9
Potri.003g140800	cluster9
Potri.003g163800	cluster9
Potri.003g171500	cluster9
Potri.004g016000	cluster9
Potri.004g031500	cluster9
Potri.004g048900	cluster9
Potri.004g175800	cluster9
Potri.004g187500	cluster9
Potri.005g026500	cluster9
Potri.005g094700	cluster9
Potri.005g105100	cluster9
Potri.005g130400	cluster9
Potri.005g141600	cluster9
Potri.005g206700	cluster9
Potri.005g218800	cluster9
Potri.005g224200	cluster9
Potri.006g033400	cluster9
Potri.006g128000	cluster9
Potri.006g128200	cluster9
Potri.006g225900	cluster9
Potri.006g255600	cluster9
Potri.007g033700	cluster9
Potri.007g077300	cluster9
Potri.007g105900	cluster9
Potri.008g047500	cluster9
Potri.008g058800	cluster9
Potri.008g114200	cluster9
Potri.008g131200	cluster9
Potri.008g181400	cluster9
Potri.008g187400	cluster9
Potri.008g214600	cluster9
Potri.009g030800	cluster9
Potri.009g045200	cluster9
Potri.009g098601	cluster9
Potri.009g114600	cluster9
Potri.009g117100	cluster9
Potri.009g141100	cluster9
Potri.009g160800	cluster9
Potri.010g002900	cluster9
Potri.010g027500	cluster9
Potri.010g044200	cluster9
Potri.010g065100	cluster9
Potri.010g075100	cluster9
Potri.010g144100	cluster9
Potri.010g144800	cluster9
Potri.010g150700	cluster9
Potri.010g151000	cluster9
Potri.010g172600	cluster9
Potri.010g188800	cluster9
Potri.010g191900	cluster9
Potri.010g211800	cluster9
Potri.011g009900	cluster9
Potri.011g057800	cluster9
Potri.011g063800	cluster9
Potri.011g071000	cluster9
Potri.012g018100	cluster9
Potri.012g042300	cluster9
Potri.012g054300	cluster9
Potri.012g070000	cluster9
Potri.012g102200	cluster9
Potri.012g125900	cluster9
Potri.013g013800	cluster9
Potri.013g058300	cluster9
Potri.013g128300	cluster9
Potri.013g156500	cluster9
Potri.014g019200	cluster9
Potri.014g030500	cluster9
Potri.014g038700	cluster9
Potri.014g087700	cluster9
Potri.014g093900	cluster9
Potri.014g106400	cluster9
Potri.014g140500	cluster9
Potri.014g167300	cluster9
Potri.014g175600	cluster9
Potri.015g033200	cluster9
Potri.015g140600	cluster9
Potri.016g006600	cluster9
Potri.016g021500	cluster9
Potri.016g022400	cluster9
Potri.016g099300	cluster9
Potri.016g109000	cluster9
Potri.016g115200	cluster9
Potri.016g116000	cluster9
Potri.016g138600	cluster9
Potri.017g090100	cluster9
Potri.018g131500	cluster9
Potri.019g079550	cluster9
Potri.019g116400	cluster9
Potri.t094000	cluster9
Potri.t105900	cluster9
Potri.t125350	cluster9
Potri.t131500	cluster9
Potri.001g036600	cluster9
Potri.001g073100	cluster9
Potri.001g081500	cluster9
Potri.001g100000	cluster9
Potri.001g117000	cluster9
Potri.001g119100	cluster9
Potri.001g130200	cluster9
Potri.001g134000	cluster9
Potri.001g141675	cluster9
Potri.001g157000	cluster9
Potri.001g224950	cluster9
Potri.001g244800	cluster9
Potri.001g253300	cluster9
Potri.001g342000	cluster9
Potri.001g394400	cluster9
Potri.001g470000	cluster9
Potri.002g000100	cluster9
Potri.002g022600	cluster9
Potri.002g029100	cluster9
Potri.002g055700	cluster9
Potri.002g072400	cluster9
Potri.002g073000	cluster9
Potri.002g097400	cluster9
Potri.002g180400	cluster9
Potri.002g196100	cluster9
Potri.002g220450	cluster9
Potri.002g251000	cluster9
Potri.002g253400	cluster9
Potri.002g253800	cluster9
Potri.003g030400	cluster9
Potri.003g058500	cluster9
Potri.003g058550	cluster9
Potri.003g064600	cluster9
Potri.003g075200	cluster9
Potri.003g089300	cluster9
Potri.003g089900	cluster9
Potri.003g100300	cluster9
Potri.003g108100	cluster9
Potri.003g125000	cluster9
Potri.003g129532	cluster9
Potri.004g031700	cluster9
Potri.004g049800	cluster9
Potri.004g062066	cluster9
Potri.004g184200	cluster9
Potri.005g060700	cluster9
Potri.005g081001	cluster9
Potri.005g160300	cluster9
Potri.005g162800	cluster9
Potri.005g209500	cluster9
Potri.005g240900	cluster9
Potri.006g005500	cluster9
Potri.006g007900	cluster9
Potri.006g067200	cluster9
Potri.006g076400	cluster9
Potri.006g099500	cluster9
Potri.006g106700	cluster9
Potri.006g212200	cluster9
Potri.006g221900	cluster9
Potri.007g003500	cluster9
Potri.007g121500	cluster9
Potri.007g135100	cluster9
Potri.008g037900	cluster9
Potri.008g065000	cluster9
Potri.008g102600	cluster9
Potri.008g114000	cluster9
Potri.008g195700	cluster9
Potri.008g200100	cluster9
Potri.009g047700	cluster9
Potri.009g053300	cluster9
Potri.009g062500	cluster9
Potri.009g162800	cluster9
Potri.010g089400	cluster9
Potri.011g006800	cluster9
Potri.011g010300	cluster9
Potri.011g032700	cluster9
Potri.012g104050	cluster9
Potri.013g021000	cluster9
Potri.014g096500	cluster9
Potri.014g172400	cluster9
Potri.014g172800	cluster9
Potri.015g085166	cluster9
Potri.015g085232	cluster9
Potri.016g022100	cluster9
Potri.018g113400	cluster9
Potri.019g042600	cluster9
Potri.019g054800	cluster9
Potri.001g015500	cluster9
Potri.001g056700	cluster9
Potri.001g066400	cluster9
Potri.001g292100	cluster9
Potri.001g310400	cluster9
Potri.001g348900	cluster9
Potri.001g438700	cluster9
Potri.002g074800	cluster9
Potri.002g092400	cluster9
Potri.003g220901	cluster9
Potri.004g162400	cluster9
Potri.005g059500	cluster9
Potri.007g082500	cluster9
Potri.008g002900	cluster9
Potri.009g037000	cluster9
Potri.009g083600	cluster9
Potri.010g029100	cluster9
Potri.010g180400	cluster9
Potri.010g193300	cluster9
Potri.011g142200	cluster9
Potri.012g035200	cluster9
Potri.014g053700	cluster9
Potri.017g112900	cluster9
Potri.t091100	cluster9
Potri.t125200	cluster9
Potri.001g204300	cluster9
Potri.001g393700	cluster9
Potri.002g214100	cluster9
Potri.006g034000	cluster9
Potri.006g034300	cluster9
Potri.006g139600	cluster9
Potri.006g165800	cluster9
Potri.006g211500	cluster9
Potri.006g254500	cluster9
Potri.006g265800	cluster9
Potri.007g080600	cluster9
Potri.008g030300	cluster9
Potri.009g077900	cluster9
Potri.009g115400	cluster9
Potri.010g087300	cluster9
Potri.015g002200	cluster9
Potri.016g078600	cluster9
Potri.017g018100	cluster9
Potri.001g262200	cluster9
Potri.001g388100	cluster9
Potri.001g468100	cluster9
Potri.003g138400	cluster9
Potri.005g102700	cluster9
Potri.006g091000	cluster9
Potri.013g070700	cluster9
Potri.014g024000	cluster9
Potri.001g008600	cluster9
Potri.001g388400	cluster9
Potri.001g414600	cluster9
Potri.004g020000	cluster9
Potri.006g109800	cluster9
Potri.006g121733	cluster9
Potri.007g013300	cluster9
Potri.008g112250	cluster9
Potri.008g124100	cluster9
Potri.011g142400	cluster9
Potri.013g148900	cluster9
Potri.017g146900	cluster9
Potri.019g096700	cluster9
Potri.t125300	cluster9
Potri.001g005200	cluster9
Potri.001g104600	cluster9
Potri.001g380100	cluster9
Potri.002g031200	cluster9
Potri.002g093450	cluster9
Potri.003g046100	cluster9
Potri.004g138200	cluster9
Potri.006g020900	cluster9
Potri.008g097200	cluster9
Potri.012g076201	cluster9
Potri.012g085900	cluster9
Potri.016g059500	cluster9
Potri.001g351400	cluster9
Potri.011g042100	cluster9
Potri.014g180100	cluster9
Potri.011g025200	cluster9
Potri.006g160300	cluster9
Potri.002g050400	cluster10	48
Potri.006g088200	cluster10
Potri.008g171000	cluster10
Potri.012g030150	cluster10
Potri.012g032300	cluster10
Potri.014g000300	cluster10
Potri.001g050700	cluster10
Potri.001g054100	cluster10
Potri.001g092850	cluster10
Potri.002g018000	cluster10
Potri.002g065000	cluster10
Potri.002g215100	cluster10
Potri.002g255800	cluster10
Potri.004g211600	cluster10
Potri.013g027100	cluster10
Potri.014g181000	cluster10
Potri.018g015700	cluster10
Potri.006g174500	cluster10
Potri.008g049200	cluster10
Potri.008g187100	cluster10
Potri.013g045101	cluster10
Potri.013g092500	cluster10
Potri.014g056600	cluster10
Potri.014g138200	cluster10
Potri.016g075400	cluster10
Potri.018g105000	cluster10
Potri.001g068600	cluster10
Potri.001g249100	cluster10
Potri.001g394900	cluster10
Potri.003g221700	cluster10
Potri.004g140000	cluster10
Potri.006g233301	cluster10
Potri.010g251800	cluster10
Potri.001g286700	cluster10
Potri.001g348600	cluster10
Potri.002g171000	cluster10
Potri.001g258100	cluster10
Potri.007g113700	cluster10
Potri.013g136532	cluster10
Potri.008g170500	cluster10
Potri.013g053100	cluster10
Potri.005g119400	cluster10
Potri.006g217700	cluster10
Potri.008g057001	cluster10
Potri.008g213200	cluster10
Potri.010g066900	cluster10
Potri.019g073900	cluster10
Potri.001g340900	cluster10
Potri.001g251300	cluster11	722
Potri.001g331500	cluster11
Potri.002g192400	cluster11
Potri.002g261601	cluster11
Potri.003g038600	cluster11
Potri.003g090100	cluster11
Potri.005g154700	cluster11
Potri.006g003400	cluster11
Potri.006g037801	cluster11
Potri.006g047800	cluster11
Potri.008g176066	cluster11
Potri.009g042400	cluster11
Potri.009g113000	cluster11
Potri.010g168300	cluster11
Potri.011g047200	cluster11
Potri.013g072200	cluster11
Potri.013g114600	cluster11
Potri.013g137700	cluster11
Potri.015g086400	cluster11
Potri.016g046500	cluster11
Potri.018g079300	cluster11
Potri.t005800	cluster11
Potri.t155200	cluster11
Potri.001g015900	cluster11
Potri.001g016032	cluster11
Potri.001g042700	cluster11
Potri.001g048700	cluster11
Potri.001g057400	cluster11
Potri.001g058100	cluster11
Potri.001g084000	cluster11
Potri.001g105900	cluster11
Potri.001g106000	cluster11
Potri.001g137200	cluster11
Potri.001g145066	cluster11
Potri.001g146400	cluster11
Potri.001g148200	cluster11
Potri.001g156000	cluster11
Potri.001g167100	cluster11
Potri.001g168200	cluster11
Potri.001g192800	cluster11
Potri.001g197600	cluster11
Potri.001g205800	cluster11
Potri.001g222600	cluster11
Potri.001g234600	cluster11
Potri.001g238700	cluster11
Potri.001g239100	cluster11
Potri.001g239200	cluster11
Potri.001g252600	cluster11
Potri.001g269400	cluster11
Potri.001g285700	cluster11
Potri.001g289200	cluster11
Potri.001g289700	cluster11
Potri.001g295500	cluster11
Potri.001g297200	cluster11
Potri.001g309100	cluster11
Potri.001g315001	cluster11
Potri.001g342200	cluster11
Potri.001g343400	cluster11
Potri.001g345200	cluster11
Potri.001g373700	cluster11
Potri.001g374100	cluster11
Potri.001g381700	cluster11
Potri.001g382100	cluster11
Potri.001g382700	cluster11
Potri.001g384000	cluster11
Potri.001g398300	cluster11
Potri.001g399500	cluster11
Potri.001g409500	cluster11
Potri.001g415200	cluster11
Potri.001g415300	cluster11
Potri.001g431400	cluster11
Potri.001g455400	cluster11
Potri.001g469800	cluster11
Potri.002g002200	cluster11
Potri.002g002300	cluster11
Potri.002g002400	cluster11
Potri.002g003050	cluster11
Potri.002g003600	cluster11
Potri.002g020900	cluster11
Potri.002g035800	cluster11
Potri.002g056400	cluster11
Potri.002g057300	cluster11
Potri.002g064400	cluster11
Potri.002g066000	cluster11
Potri.002g067300	cluster11
Potri.002g077700	cluster11
Potri.002g082400	cluster11
Potri.002g083600	cluster11
Potri.002g088800	cluster11
Potri.002g088900	cluster11
Potri.002g099400	cluster11
Potri.002g104200	cluster11
Potri.002g106300	cluster11
Potri.002g117400	cluster11
Potri.002g119100	cluster11
Potri.002g141350	cluster11
Potri.002g155350	cluster11
Potri.002g157400	cluster11
Potri.002g160700	cluster11
Potri.002g189450	cluster11
Potri.002g203200	cluster11
Potri.002g213300	cluster11
Potri.002g221500	cluster11
Potri.002g222700	cluster11
Potri.002g224000	cluster11
Potri.002g234700	cluster11
Potri.002g240900	cluster11
Potri.002g241700	cluster11
Potri.002g241900	cluster11
Potri.002g242900	cluster11
Potri.002g244400	cluster11
Potri.002g256900	cluster11
Potri.002g259300	cluster11
Potri.003g009300	cluster11
Potri.003g036900	cluster11
Potri.003g045000	cluster11
Potri.003g045200	cluster11
Potri.003g055200	cluster11
Potri.003g065500	cluster11
Potri.003g066000	cluster11
Potri.003g067900	cluster11
Potri.003g071666	cluster11
Potri.003g071732	cluster11
Potri.003g072300	cluster11
Potri.003g078800	cluster11
Potri.003g080000	cluster11
Potri.003g082500	cluster11
Potri.003g100700	cluster11
Potri.003g109200	cluster11
Potri.003g109300	cluster11
Potri.003g109400	cluster11
Potri.003g109500	cluster11
Potri.003g109700	cluster11
Potri.003g115400	cluster11
Potri.003g115800	cluster11
Potri.003g121900	cluster11
Potri.003g129900	cluster11
Potri.003g142900	cluster11
Potri.003g158701	cluster11
Potri.003g165000	cluster11
Potri.003g165500	cluster11
Potri.003g165900	cluster11
Potri.003g170300	cluster11
Potri.003g185000	cluster11
Potri.003g205500	cluster11
Potri.003g208900	cluster11
Potri.003g214300	cluster11
Potri.003g223200	cluster11
Potri.004g015100	cluster11
Potri.004g034400	cluster11
Potri.004g035500	cluster11
Potri.004g035800	cluster11
Potri.004g036500	cluster11
Potri.004g041000	cluster11
Potri.004g044000	cluster11
Potri.004g044800	cluster11
Potri.004g062500	cluster11
Potri.004g073600	cluster11
Potri.004g076000	cluster11
Potri.004g094600	cluster11
Potri.004g125400	cluster11
Potri.004g135300	cluster11
Potri.004g159900	cluster11
Potri.004g176100	cluster11
Potri.004g181700	cluster11
Potri.004g183200	cluster11
Potri.004g184300	cluster11
Potri.004g202200	cluster11
Potri.004g202500	cluster11
Potri.004g206100	cluster11
Potri.005g002100	cluster11
Potri.005g015400	cluster11
Potri.005g023000	cluster11
Potri.005g024100	cluster11
Potri.005g024500	cluster11
Potri.005g048900	cluster11
Potri.005g067400	cluster11
Potri.005g072800	cluster11
Potri.005g114800	cluster11
Potri.005g140000	cluster11
Potri.005g141100	cluster11
Potri.005g141800	cluster11
Potri.005g150300	cluster11
Potri.005g154900	cluster11
Potri.005g166500	cluster11
Potri.005g167300	cluster11
Potri.005g168800	cluster11
Potri.005g172400	cluster11
Potri.005g198700	cluster11
Potri.005g199901	cluster11
Potri.005g207300	cluster11
Potri.005g214000	cluster11
Potri.005g216800	cluster11
Potri.005g235200	cluster11
Potri.005g235700	cluster11
Potri.005g244500	cluster11
Potri.005g250700	cluster11
Potri.005g251300	cluster11
Potri.005g257100	cluster11
Potri.006g002900	cluster11
Potri.006g007400	cluster11
Potri.006g016200	cluster11
Potri.006g032800	cluster11
Potri.006g037900	cluster11
Potri.006g056500	cluster11
Potri.006g059400	cluster11
Potri.006g060700	cluster11
Potri.006g064200	cluster11
Potri.006g068900	cluster11
Potri.006g073400	cluster11
Potri.006g085700	cluster11
Potri.006g092300	cluster11
Potri.006g100200	cluster11
Potri.006g107500	cluster11
Potri.006g111600	cluster11
Potri.006g115800	cluster11
Potri.006g118700	cluster11
Potri.006g123000	cluster11
Potri.006g126000	cluster11
Potri.006g128700	cluster11
Potri.006g131300	cluster11
Potri.006g135800	cluster11
Potri.006g142500	cluster11
Potri.006g145500	cluster11
Potri.006g175500	cluster11
Potri.006g182100	cluster11
Potri.006g183000	cluster11
Potri.006g200200	cluster11
Potri.006g201100	cluster11
Potri.006g205700	cluster11
Potri.006g208400	cluster11
Potri.006g217900	cluster11
Potri.006g223600	cluster11
Potri.006g229400	cluster11
Potri.006g229900	cluster11
Potri.006g239900	cluster11
Potri.006g242100	cluster11
Potri.006g260000	cluster11
Potri.007g005600	cluster11
Potri.007g008000	cluster11
Potri.007g010200	cluster11
Potri.007g018700	cluster11
Potri.007g026900	cluster11
Potri.007g029500	cluster11
Potri.007g048900	cluster11
Potri.007g051100	cluster11
Potri.007g056200	cluster11
Potri.007g057600	cluster11
Potri.007g060566	cluster11
Potri.007g060632	cluster11
Potri.007g093600	cluster11
Potri.007g101201	cluster11
Potri.007g105600	cluster11
Potri.007g107600	cluster11
Potri.007g145200	cluster11
Potri.007g146500	cluster11
Potri.008g020600	cluster11
Potri.008g021900	cluster11
Potri.008g029600	cluster11
Potri.008g038450	cluster11
Potri.008g043300	cluster11
Potri.008g046500	cluster11
Potri.008g047700	cluster11
Potri.008g053100	cluster11
Potri.008g057300	cluster11
Potri.008g058100	cluster11
Potri.008g060100	cluster11
Potri.008g069400	cluster11
Potri.008g075000	cluster11
Potri.008g080800	cluster11
Potri.008g082100	cluster11
Potri.008g086100	cluster11
Potri.008g086300	cluster11
Potri.008g088800	cluster11
Potri.008g094400	cluster11
Potri.008g106300	cluster11
Potri.008g107300	cluster11
Potri.008g111800	cluster11
Potri.008g115700	cluster11
Potri.008g119800	cluster11
Potri.008g121700	cluster11
Potri.008g124700	cluster11
Potri.008g126900	cluster11
Potri.008g127200	cluster11
Potri.008g127700	cluster11
Potri.008g132900	cluster11
Potri.008g138100	cluster11
Potri.008g144500	cluster11
Potri.008g179401	cluster11
Potri.008g183800	cluster11
Potri.008g192600	cluster11
Potri.008g195900	cluster11
Potri.008g197400	cluster11
Potri.008g203100	cluster11
Potri.008g205000	cluster11
Potri.008g207700	cluster11
Potri.008g209000	cluster11
Potri.008g211100	cluster11
Potri.009g014700	cluster11
Potri.009g024300	cluster11
Potri.009g026300	cluster11
Potri.009g028800	cluster11
Potri.009g030600	cluster11
Potri.009g063900	cluster11
Potri.009g069400	cluster11
Potri.009g081800	cluster11
Potri.009g085600	cluster11
Potri.009g092800	cluster11
Potri.009g095100	cluster11
Potri.009g102500	cluster11
Potri.009g102900	cluster11
Potri.009g108300	cluster11
Potri.009g115300	cluster11
Potri.009g128732	cluster11
Potri.009g132700	cluster11
Potri.009g138200	cluster11
Potri.009g139300	cluster11
Potri.009g141700	cluster11
Potri.009g141950	cluster11
Potri.009g153900	cluster11
Potri.009g158600	cluster11
Potri.009g163600	cluster11
Potri.009g165700	cluster11
Potri.010g003500	cluster11
Potri.010g011300	cluster11
Potri.010g023800	cluster11
Potri.010g028900	cluster11
Potri.010g029200	cluster11
Potri.010g032700	cluster11
Potri.010g054600	cluster11
Potri.010g055200	cluster11
Potri.010g102300	cluster11
Potri.010g113700	cluster11
Potri.010g115100	cluster11
Potri.010g116900	cluster11
Potri.010g117500	cluster11
Potri.010g119500	cluster11
Potri.010g123400	cluster11
Potri.010g123600	cluster11
Potri.010g124400	cluster11
Potri.010g128900	cluster11
Potri.010g139100	cluster11
Potri.010g148300	cluster11
Potri.010g151500	cluster11
Potri.010g151700	cluster11
Potri.010g153100	cluster11
Potri.010g154000	cluster11
Potri.010g159700	cluster11
Potri.010g166500	cluster11
Potri.010g169900	cluster11
Potri.010g174100	cluster11
Potri.010g175200	cluster11
Potri.010g175500	cluster11
Potri.010g187900	cluster11
Potri.010g189600	cluster11
Potri.010g190000	cluster11
Potri.010g201300	cluster11
Potri.010g201900	cluster11
Potri.010g203400	cluster11
Potri.010g203700	cluster11
Potri.010g209400	cluster11
Potri.010g220000	cluster11
Potri.010g220700	cluster11
Potri.010g223766	cluster11
Potri.010g233600	cluster11
Potri.010g233700	cluster11
Potri.010g237900	cluster11
Potri.010g240500	cluster11
Potri.010g240600	cluster11
Potri.010g240800	cluster11
Potri.010g247500	cluster11
Potri.011g002900	cluster11
Potri.011g010600	cluster11
Potri.011g025400	cluster11
Potri.011g045100	cluster11
Potri.011g049900	cluster11
Potri.011g050500	cluster11
Potri.011g052600	cluster11
Potri.011g052900	cluster11
Potri.011g057200	cluster11
Potri.011g058500	cluster11
Potri.011g069900	cluster11
Potri.011g074033	cluster11
Potri.011g074100	cluster11
Potri.011g074600	cluster11
Potri.011g107700	cluster11
Potri.011g113900	cluster11
Potri.011g115100	cluster11
Potri.011g122100	cluster11
Potri.011g126200	cluster11
Potri.011g132600	cluster11
Potri.011g132700	cluster11
Potri.011g136300	cluster11
Potri.011g145300	cluster11
Potri.011g148600	cluster11
Potri.011g169100	cluster11
Potri.012g007000	cluster11
Potri.012g007100	cluster11
Potri.012g015100	cluster11
Potri.012g022400	cluster11
Potri.012g041800	cluster11
Potri.012g043800	cluster11
Potri.012g044001	cluster11
Potri.012g044100	cluster11
Potri.012g047100	cluster11
Potri.012g056000	cluster11
Potri.012g059500	cluster11
Potri.012g062601	cluster11
Potri.012g075800	cluster11
Potri.012g083800	cluster11
Potri.012g097000	cluster11
Potri.012g098400	cluster11
Potri.012g102500	cluster11
Potri.012g103100	cluster11
Potri.012g124500	cluster11
Potri.012g127000	cluster11
Potri.013g006600	cluster11
Potri.013g010000	cluster11
Potri.013g011400	cluster11
Potri.013g015600	cluster11
Potri.013g048000	cluster11
Potri.013g064800	cluster11
Potri.013g068300	cluster11
Potri.013g072100	cluster11
Potri.013g086500	cluster11
Potri.013g088600	cluster11
Potri.013g092000	cluster11
Potri.013g098700	cluster11
Potri.013g107700	cluster11
Potri.013g111500	cluster11
Potri.013g118000	cluster11
Potri.013g128100	cluster11
Potri.013g137300	cluster11
Potri.013g139000	cluster11
Potri.013g139200	cluster11
Potri.013g139800	cluster11
Potri.013g140100	cluster11
Potri.013g142500	cluster11
Potri.013g142700	cluster11
Potri.013g145700	cluster11
Potri.014g006900	cluster11
Potri.014g018700	cluster11
Potri.014g022900	cluster11
Potri.014g033600	cluster11
Potri.014g034000	cluster11
Potri.014g036000	cluster11
Potri.014g037600	cluster11
Potri.014g043900	cluster11
Potri.014g086000	cluster11
Potri.014g086300	cluster11
Potri.014g089200	cluster11
Potri.014g089600	cluster11
Potri.014g093700	cluster11
Potri.014g109700	cluster11
Potri.014g109801	cluster11
Potri.014g115500	cluster11
Potri.014g121100	cluster11
Potri.014g127200	cluster11
Potri.014g132900	cluster11
Potri.014g136000	cluster11
[truncated: 8,150 more rows]
