# Supplementary material for: Comprehensive dissection of transcript and metabolite shifts during seed germination and post-germination stages in poplar
Source: BMC Plant Biol. 2019 Jun 26;19:279. doi: 10.1186/s12870-019-1862-3 (PMC6595626; doi:10.1186/s12870-019-1862-3)
Supplement: Supplementary file 4 — Table S4. The relative abundance of transcription factors at different stages. (XLSX 17 kb) [file 12870_2019_1862_MOESM4_ESM.xlsx]

## Sheet: Sheet1
	Data S4. The relative abundance of the transcription factors in different time
	YABBY	C2H2	C3H	HAP3	HAP5	CPP(Zn)	GRAS	HB	HSF	MYB	MYB-related	NAC	TCP	AP2/EREBP	Bzip	bHLH	C2C2(Zn) CO-like	DOF	ABI3/VP1-related B3	GARP	zf-HD	EIN3-like(EIL)	ARR
stage2/1	0.0135747	0.0904977	0.0361991	0.00904977	0.0135747	0.00904977	0.040724	0.0271493	0.00452489	0.0271493	0.0271493	0.00904977	0.00452489	0.00904977	0.0316742	0.0226244	0.0588235	0.00452489	0	0.00904977	0.0226244	0	0
stage3/1	0.0517241	0.0344828	0.0172414	0	0	0	0	0.103448	0	0.137931	0.0344828	0	0	0	0.0172414	0.0517241	0	0	0.0172414	0.0344828	0.0517241	0	0
stage4/1	0	0.0377358	0	0	0	0	0.0188679	0.0377358	0.0188679	0.0943396	0.0188679	0.0188679	0.0566038	0	0.0188679	0.0377358	0	0	0	0	0.0377358	0	0
stage5/1	0	0	0	0	0	0	0.0833333	0	0.0833333	0.0833333	0	0.0833333	0	0	0.0833333	0	0.166667	0	0	0	0	0	0
stage6/1	0	0.0959302	0.0203488	0.0174419	0.00872093	0	0.0406977	0.00872093	0.00290698	0.119186	0.0552326	0	0.0232558	0	0.0203488	0.0261628	0.0523256	0	0.00872093	0.0290698	0.00581395	0.0174419	0.0116279
	The relative abundance=A family of transcription factors occurrences/The total number of genes in this family
