# Supplementary material for: Comprehensive dissection of transcript and metabolite shifts during seed germination and post-germination stages in poplar
Source: BMC Plant Biol. 2019 Jun 26;19:279. doi: 10.1186/s12870-019-1862-3 (PMC6595626; doi:10.1186/s12870-019-1862-3)
Supplement: Supplementary file 5 — Table S5. Enriched pathway categories and mobilization trends in each module. (XLSX 22 kb) [file 12870_2019_1862_MOESM5_ESM.xlsx]

## Sheet: Sheet1
Data S5. Enriched pathway categories and mobilization trends in each module.
Black	p-value	Number in input list	Number in cluster	Number in Ref	BG		Number in input list/Number in cluster	Number in BG
major CHO metabolism	0.0506177	3	262	146	41862		0.0114504	0.00348765
glycolysis	0.0801284	2	262	83	41862		0.00763359	0.00198271
OPP	0.223866	1	262	48	41862		0.00381679	0.00114662
TCA / org transformation	0.491445	0	262	113	41862		0	0.00269935
mitochondrial electron transport / ATP synthesis	0.401747	0	262	145	41862		0	0.00346376
cell wall	0.00299704	11	262	691	41862		0.0419847	0.0165066
Lipid	0.177991	4	262	505	41862		0.0152672	0.0120634
amino acid metabolism	0.00473854	8	262	437	41862		0.0305344	0.0104391
RNA.regulation of transcription	0.00196609	12	262	3860	41862		0.0458015	0.0922077
DNA.synthesis/chromatin structure	0.152687	1	262	472	41862		0.00381679	0.0112751
protein.synthesis	1.07206e-06	19	262	826	41862		0.0725191	0.0197315
protein.degradation	0.108155	14	262	2154	41862		0.0534351	0.0514548
Signaling	1.53851e-05	3	262	2782	41862		0.0114504	0.0664565
Cell	0.0234141	13	262	1230	41862		0.0496183	0.0293823
development	0.133698	8	262	1128	41862		0.0305344	0.0269457
transport	0.122132	11	262	1788	41862		0.0419847	0.0427118
Blue
major CHO metabolism	4.03462e-06	23	2318	146	41862		0.00992235	0.00348765
glycolysis	0.0102562	10	2318	83	41862		0.00431406	0.00198271
OPP	0.226372	3	2318	48	41862		0.00129422	0.00114662
TCA / org transformation	0.147263	7	2318	113	41862		0.00301984	0.00269935
mitochondrial electron transport / ATP synthesis	0.0287618	13	2318	145	41862		0.00560828	0.00346376
cell wall	0.0662894	37	2318	691	41862		0.015962	0.0165066
Lipid	1.52115e-08	60	2318	505	41862		0.0258844	0.0120634
amino acid metabolism	0.081192	25	2318	437	41862		0.0107852	0.0104391
RNA.regulation of transcription	0.00412203	187	2318	3860	41862		0.080673	0.0922077
DNA.synthesis/chromatin structure	4.5617e-06	7	2318	472	41862		0.00301984	0.0112751
protein.synthesis	6.91492e-08	83	2318	826	41862		0.0358067	0.0197315
protein.degradation	0.037121	116	2318	2154	41862		0.0500431	0.0514548
Signaling	2.25667e-05	111	2318	2782	41862		0.0478861	0.0664565
Cell	0.0421899	63	2318	1230	41862		0.0271786	0.0293823
development	0.00220344	82	2318	1128	41862		0.0353753	0.0269457
transport	0.0209049	110	2318	1788	41862		0.0474547	0.0427118
Brown
major CHO metabolism	0.0235023	9	1307	146	41862		0.006886	0.00348765
glycolysis	0.192166	1	1307	83	41862		0.000765111	0.00198271
OPP	0.0457481	4	1307	48	41862		0.00306044	0.00114662
TCA / org transformation	0.135589	5	1307	113	41862		0.00382555	0.00269935
mitochondrial electron transport / ATP synthesis	0.108881	2	1307	145	41862		0.00153022	0.00346376
cell wall	1.11124e-19	73	1307	691	41862		0.0558531	0.0165066
Lipid	3.75352e-05	33	1307	505	41862		0.0252487	0.0120634
amino acid metabolism	0.00525663	23	1307	437	41862		0.0175976	0.0104391
RNA.regulation of transcription	9.55195e-10	64	1307	3860	41862		0.0489671	0.0922077
DNA.synthesis/chromatin structure	0.0961239	16	1307	472	41862		0.0122418	0.0112751
protein.synthesis	0.024004	18	1307	826	41862		0.013772	0.0197315
protein.degradation	0.0502022	68	1307	2154	41862		0.0520275	0.0514548
Signaling	0.00137116	64	1307	2782	41862		0.0489671	0.0664565
Cell	0.0654461	39	1307	1230	41862		0.0298393	0.0293823
development	0.0643945	37	1307	1128	41862		0.0283091	0.0269457
transport	0.0237886	65	1307	1788	41862		0.0497322	0.0427118
Green
major CHO metabolism	0.269614	2	639	146	41862		0.00312989	0.00348765
glycolysis	0.0954577	3	639	83	41862		0.00469484	0.00198271
OPP	0.477706	0	639	48	41862		0	0.00114662
TCA / org transformation	0.267768	2	639	113	41862		0.00312989	0.00269935
mitochondrial electron transport / ATP synthesis	0.109694	4	639	145	41862		0.00625978	0.00346376
cell wall	0.0175815	17	639	691	41862		0.0266041	0.0165066
Lipid	0.145757	7	639	505	41862		0.0109546	0.0120634
amino acid metabolism	0.00998835	13	639	437	41862		0.0203443	0.0104391
RNA.regulation of transcription	2.18712e-05	32	639	3860	41862		0.0500782	0.0922077
DNA.synthesis/chromatin structure	0.0450548	3	639	472	41862		0.00469484	0.0112751
protein.synthesis	5.29409e-22	58	639	826	41862		0.0907668	0.0197315
protein.degradation	0.0302231	40	639	2154	41862		0.0625978	0.0514548
Signaling	0.0264888	34	639	2782	41862		0.0532081	0.0664565
Cell	0.0807258	16	639	1230	41862		0.0250391	0.0293823
development	0.0849945	19	639	1128	41862		0.029734	0.0269457
transport	0.0179564	36	639	1788	41862		0.056338	0.0427118
Mageneta
major CHO metabolism	0.526896	0	183	146	41862		0	0.00348765
glycolysis	0.6949	0	183	83	41862		0	0.00198271
OPP	0.810251	0	183	48	41862		0	0.00114662
TCA / org transformation	0.609127	0	183	113	41862		0	0.00269935
mitochondrial electron transport / ATP synthesis	0.529218	0	183	145	41862		0	0.00346376
cell wall	0.0509252	6	183	691	41862		0.0327869	0.0165066
Lipid	0.242332	1	183	505	41862		0.00546448	0.0120634
amino acid metabolism	0.173214	3	183	437	41862		0.0163934	0.0104391
RNA.regulation of transcription	0.050255	12	183	3860	41862		0.0655738	0.0922077
DNA.synthesis/chromatin structure	0.124978	0	183	472	41862		0	0.0112751
protein.synthesis	0.213959	3	183	826	41862		0.0163934	0.0197315
protein.degradation	0.0773786	6	183	2154	41862		0.0327869	0.0514548
Signaling	0.00392889	4	183	2782	41862		0.0218579	0.0664565
Cell	0.162033	4	183	1230	41862		0.0218579	0.0293823
development	0.146399	6	183	1128	41862		0.0327869	0.0269457
transport	0.145349	7	183	1788	41862		0.0382514	0.0427118
Pink
major CHO metabolism	0.344031	1	191	146	41862		0.0052356	0.00348765
glycolysis	0.683905	0	191	83	41862		0	0.00198271
OPP	0.176826	1	191	48	41862		0.0052356	0.00114662
TCA / org transformation	0.309543	1	191	113	41862		0.0052356	0.00269935
mitochondrial electron transport / ATP synthesis	0.514665	0	191	145	41862		0	0.00346376
cell wall	0.133078	1	191	691	41862		0.0052356	0.0165066
Lipid	0.0535785	5	191	505	41862		0.026178	0.0120634
amino acid metabolism	0.181242	3	191	437	41862		0.0157068	0.0104391
RNA.regulation of transcription	0.00400547	8	191	3860	41862		0.0418848	0.0922077
DNA.synthesis/chromatin structure	0.271127	2	191	472	41862		0.0104712	0.0112751
protein.synthesis	8.6014e-26	37	191	826	41862		0.193717	0.0197315
protein.degradation	0.114785	11	191	2154	41862		0.0575916	0.0514548
Signaling	0.0491992	8	191	2782	41862		0.0418848	0.0664565
Cell	0.151634	4	191	1230	41862		0.0209424	0.0293823
development	0.152663	6	191	1128	41862		0.0314136	0.0269457
transport	0.142692	8	191	1788	41862		0.0418848	0.0427118
Purple
major CHO metabolism	0.863459	0	42	146	41862		0	0.00348765
glycolysis	0.919986	0	42	83	41862		0	0.00198271
OPP	0.952934	0	42	48	41862		0	0.00114662
TCA / org transformation	0.892631	0	42	113	41862		0	0.00269935
mitochondrial electron transport / ATP synthesis	0.864329	0	42	145	41862		0	0.00346376
cell wall	0.496879	0	42	691	41862		0	0.0165066
Lipid	0.308272	1	42	505	41862		0.0238095	0.0120634
amino acid metabolism	0.643417	0	42	437	41862		0	0.0104391
RNA.regulation of transcription	0.0171603	0	42	3860	41862		0	0.0922077
DNA.synthesis/chromatin structure	0.620965	0	42	472	41862		0	0.0112751
protein.synthesis	0.432825	0	42	826	41862		0	0.0197315
protein.degradation	0.108631	0	42	2154	41862		0	0.0514548
Signaling	0.166389	1	42	2782	41862		0.0238095	0.0664565
Cell	0.285598	0	42	1230	41862		0	0.0293823
development	0.317329	0	42	1128	41862		0	0.0269457
transport	0.299636	1	42	1788	41862		0.0238095	0.0427118
Red
major CHO metabolism	0.200594	2	312	146	41862		0.00641026	0.00348765
glycolysis	0.537121	0	312	83	41862		0	0.00198271
OPP	0.0443626	2	312	48	41862		0.00641026	0.00114662
TCA / org transformation	0.36493	1	312	113	41862		0.00320513	0.00269935
mitochondrial electron transport / ATP synthesis	0.337355	0	312	145	41862		0	0.00346376
cell wall	0.0287431	1	312	691	41862		0.00320513	0.0165066
Lipid	0.00111793	11	312	505	41862		0.0352564	0.0120634
amino acid metabolism	0.118229	5	312	437	41862		0.0160256	0.0104391
RNA.regulation of transcription	0.0252122	21	312	3860	41862		0.0673077	0.0922077
DNA.synthesis/chromatin structure	0.216804	3	312	472	41862		0.00961538	0.0112751
protein.synthesis	0.162448	6	312	826	41862		0.0192308	0.0197315
protein.degradation	4.52057e-05	33	312	2154	41862		0.105769	0.0514548
Signaling	0.0908596	20	312	2782	41862		0.0641026	0.0664565
Cell	0.122901	10	312	1230	41862		0.0320513	0.0293823
development	0.13142	9	312	1128	41862		0.0288462	0.0269457
transport	0.0947779	15	312	1788	41862		0.0480769	0.0427118
Turquoise
major CHO metabolism	0.102676	15	3965	146	41862		0.0037831	0.00348765
glycolysis	1.94016e-08	26	3965	83	41862		0.00655738	0.00198271
OPP	0.0211956	9	3965	48	41862		0.00226986	0.00114662
TCA / org transformation	0.125246	11	3965	113	41862		0.00277427	0.00269935
mitochondrial electron transport / ATP synthesis	0.0701462	10	3965	145	41862		0.00252207	0.00346376
cell wall	0.0350031	72	3965	691	41862		0.0181589	0.0165066
Lipid	0.00834714	61	3965	505	41862		0.0153846	0.0120634
amino acid metabolism	2.45225e-06	71	3965	437	41862		0.0179067	0.0104391
RNA.regulation of transcription	1.8795e-09	270	3965	3860	41862		0.0680958	0.0922077
DNA.synthesis/chromatin structure	0.000881841	27	3965	472	41862		0.00680958	0.0112751
protein.synthesis	0.00812157	94	3965	826	41862		0.0237074	0.0197315
protein.degradation	1.97925e-06	264	3965	2154	41862		0.0665826	0.0514548
Signaling	0.00149704	228	3965	2782	41862		0.0575032	0.0664565
Cell	0.039427	116	3965	1230	41862		0.029256	0.0293823
development	0.0252614	97	3965	1128	41862		0.0244641	0.0269457
transport	0.00497533	193	3965	1788	41862		0.0486759	0.0427118
Yellow
major CHO metabolism	0.030046	6	738	146	41862		0.00813008	0.00348765
glycolysis	0.0434699	4	738	83	41862		0.00542005	0.00198271
OPP	0.425606	0	738	48	41862		0	0.00114662
TCA / org transformation	0.273461	2	738	113	41862		0.00271003	0.00269935
mitochondrial electron transport / ATP synthesis	0.21855	3	738	145	41862		0.00406504	0.00346376
cell wall	0.108903	13	738	691	41862		0.0176152	0.0165066
Lipid	0.0959334	11	738	505	41862		0.0149051	0.0120634
amino acid metabolism	0.131703	6	738	437	41862		0.00813008	0.0104391
RNA.regulation of transcription	0.0458006	64	738	3860	41862		0.0867209	0.0922077
DNA.synthesis/chromatin structure	0.0800274	5	738	472	41862		0.00677507	0.0112751
protein.synthesis	0.0943029	16	738	826	41862		0.0216802	0.0197315
protein.degradation	9.46006e-06	65	738	2154	41862		0.0880759	0.0514548
Signaling	0.00864802	36	738	2782	41862		0.0487805	0.0664565
Cell	0.0319426	28	738	1230	41862		0.0379404	0.0293823
development	0.0237219	27	738	1128	41862		0.0365854	0.0269457
transport	0.0547413	27	738	1788	41862		0.0365854	0.0427118
	BG=background; ref=reference genome; The red background represents the p value ＜0.05.
