# Supplementary material for: Comprehensive dissection of transcript and metabolite shifts during seed germination and post-germination stages in poplar
Source: BMC Plant Biol. 2019 Jun 26;19:279. doi: 10.1186/s12870-019-1862-3 (PMC6595626; doi:10.1186/s12870-019-1862-3)
Supplement: Supplementary file 6 — Table S6. High-connectivity transcription factors. (XLSX 16 kb) [file 12870_2019_1862_MOESM6_ESM.xlsx]

## Sheet: Sheet1
Data S6.High connectivity transcription factors
ID	connectivity	module
Potri.016g018900	162	brown
Potri.007g023800	129	brown
Potri.015g075600	123	brown
Potri.017g125700	116	brown
Potri.004g174400	102	brown
Potri.012g040900	96	brown
Potri.017g125800	81	brown
Potri.001g143900	63	brown
Potri.017g016900	62	brown
Potri.013g025000	53	brown
Potri.014g025100	53	brown
Potri.016g060600	49	brown
Potri.018g127700	34	brown
Potri.005g243400	29	brown
Potri.009g042600	23	brown
Potri.004g046300	17	brown
Potri.008g064200	13	brown
Potri.003g079500	11	brown
Potri.004g126500	8	brown
Potri.009g000100	7	brown
Potri.010g125100	4	brown
Potri.002g208100	3	brown
Potri.008g120400	2	brown
Potri.014g089300	2	brown
Potri.015g141800	203	green
Potri.009g149400	174	green
Potri.004g188800	170	green
Potri.009g130600	54	green
Potri.014g075200	43	green
Potri.002g108400	12	green
Potri.001g140800	11	green
Potri.009g117300	2	green
Potri.019g040800	1	green
