# Supplementary material for: Comprehensive dissection of transcript and metabolite shifts during seed germination and post-germination stages in poplar
Source: BMC Plant Biol. 2019 Jun 26;19:279. doi: 10.1186/s12870-019-1862-3 (PMC6595626; doi:10.1186/s12870-019-1862-3)
Supplement: Supplementary file 7 — Table S7. Brown module and green module functional gene IDs and connectivity. (XLSX 48 kb) [file 12870_2019_1862_MOESM7_ESM.xlsx]

## Sheet: Sheet1
Data S7.Brown module and green module functional gene IDs and connectivity
ID	connectivity	module
Potri.001g369600	241	green
Potri.001g458200	222	green
Potri.007g023900	217	green
Potri.008g123600	213	green
Potri.006g090700	206	green
Potri.011g143300	203	green
Potri.007g071100	203	green
Potri.010g110800	200	green
Potri.011g161901	199	green
Potri.001g469300	198	green
Potri.006g137900	196	green
Potri.004g173400	196	green
Potri.004g080800	195	green
Potri.010g232500	193	green
Potri.001g173500	191	green
Potri.015g030801	186	green
Potri.017g054400	181	green
Potri.006g121100	179	green
Potri.009g101800	175	green
Potri.006g216600	175	green
Potri.018g099400	168	green
Potri.007g144400	168	green
Potri.010g140100	166	green
Potri.004g029900	161	green
Potri.004g167600	160	green
Potri.011g138600	156	green
Potri.016g109400	154	green
Potri.014g117800	154	green
Potri.008g079900	153	green
Potri.007g144200	152	green
Potri.002g205500	152	green
Potri.006g142200	151	green
Potri.016g123600	150	green
Potri.015g073100	149	green
Potri.001g300900	149	green
Potri.005g121100	147	green
Potri.001g338100	147	green
Potri.017g031800	146	green
Potri.016g060300	146	green
Potri.009g045300	144	green
Potri.002g104100	140	green
Potri.017g014200	136	green
Potri.013g132200	135	green
Potri.013g008900	134	green
Potri.004g043900	129	green
Potri.015g089500	128	green
Potri.001g336200	128	green
Potri.002g183500	127	green
Potri.016g102200	124	green
Potri.010g210400	124	green
Potri.015g007700	123	green
Potri.009g079700	123	green
Potri.003g143600	123	green
Potri.001g222300	123	green
Potri.015g147700	120	green
Potri.014g069700	120	green
Potri.005g027800	119	green
Potri.009g150600	118	green
Potri.005g098700	117	green
Potri.019g105200	116	green
Potri.019g128000	115	green
Potri.005g234100	114	green
Potri.014g038100	113	green
Potri.002g249200	112	green
Potri.019g034300	110	green
Potri.006g050000	110	green
Potri.006g042200	109	green
Potri.004g121400	109	green
Potri.004g032800	109	green
Potri.010g115500	107	green
Potri.010g040100	107	green
Potri.006g120700	107	green
Potri.004g105200	107	green
Potri.016g126400	106	green
Potri.014g150100	106	green
Potri.019g108800	105	green
Potri.003g094500	105	green
Potri.017g014800	104	green
Potri.007g034600	100	green
Potri.006g051300	100	green
Potri.005g218600	99	green
Potri.002g166000	99	green
Potri.017g135100	98	green
Potri.004g042100	98	green
Potri.001g012800	98	green
Potri.009g084600	96	green
Potri.001g047400	93	green
Potri.019g068700	92	green
Potri.005g235300	91	green
Potri.014g075300	90	green
Potri.011g156300	90	green
Potri.006g090300	90	green
Potri.001g095500	90	green
Potri.011g119600	89	green
Potri.007g012900	89	green
Potri.002g185400	88	green
Potri.011g026600	87	green
Potri.013g109100	86	green
Potri.006g102400	86	green
Potri.001g176600	86	green
Potri.001g156300	86	green
Potri.019g016200	85	green
Potri.005g087600	85	green
Potri.005g112700	83	green
Potri.005g096900	83	green
Potri.013g116800	82	green
Potri.016g105000	81	green
Potri.012g145000	81	green
Potri.006g048900	81	green
Potri.006g039600	80	green
Potri.002g111200	80	green
Potri.013g096600	79	green
Potri.005g198900	79	green
Potri.004g169200	79	green
Potri.012g085501	78	green
Potri.003g151500	78	green
Potri.019g059100	77	green
Potri.016g037400	77	green
Potri.007g040000	77	green
Potri.005g061001	77	green
Potri.019g019500	76	green
Potri.015g092900	76	green
Potri.006g261059	76	green
Potri.001g047600	76	green
Potri.001g068500	75	green
Potri.T138800	73	green
Potri.010g169800	73	green
Potri.009g051800	73	green
Potri.004g117800	73	green
Potri.015g137100	72	green
Potri.013g047300	72	green
Potri.008g149800	72	green
Potri.003g145200	72	green
Potri.016g064600	71	green
Potri.010g061700	71	green
Potri.006g189300	71	green
Potri.012g001500	70	green
Potri.006g257900	70	green
Potri.005g214700	70	green
Potri.003g101100	70	green
Potri.001g199100	70	green
Potri.017g017700	69	green
Potri.015g084800	68	green
Potri.010g210800	68	green
Potri.006g077900	68	green
Potri.012g128500	67	green
Potri.008g173600	67	green
Potri.013g055800	66	green
Potri.010g208400	66	green
Potri.009g070000	66	green
Potri.016g143700	65	green
Potri.009g104100	65	green
Potri.002g108500	65	green
Potri.002g049400	65	green
Potri.002g002700	65	green
Potri.008g223201	64	green
Potri.002g241100	64	green
Potri.006g067400	63	green
Potri.T063400	62	green
Potri.008g049700	62	green
Potri.010g110850	61	green
Potri.008g054700	61	green
Potri.006g231100	61	green
Potri.018g140200	60	green
Potri.018g072400	59	green
Potri.015g075200	59	green
Potri.005g141700	59	green
Potri.003g075900	59	green
Potri.001g464800	59	green
Potri.008g152600	58	green
Potri.006g267000	58	green
Potri.005g184100	58	green
Potri.017g029800	57	green
Potri.014g131600	57	green
Potri.014g019000	57	green
Potri.001g170700	57	green
Potri.015g122300	56	green
Potri.004g197700	56	green
Potri.004g122200	56	green
Potri.002g178000	56	green
Potri.009g022200	55	green
Potri.012g086700	54	green
Potri.006g095400	54	green
Potri.004g174600	54	green
Potri.002g237000	54	green
Potri.016g029100	53	green
Potri.014g097800	53	green
Potri.011g089000	53	green
Potri.008g174900	53	green
Potri.006g042100	53	green
Potri.001g198100	53	green
Potri.018g056000	52	green
Potri.013g127500	52	green
Potri.010g253700	52	green
Potri.006g232100	51	green
Potri.T153200	50	green
Potri.015g067600	50	green
Potri.009g025700	50	green
Potri.008g020000	50	green
Potri.005g214600	50	green
Potri.005g210900	50	green
Potri.005g096850	50	green
Potri.016g064500	49	green
Potri.008g016000	49	green
Potri.005g194500	49	green
Potri.005g044400	49	green
Potri.003g147700	49	green
Potri.001g470600	49	green
Potri.001g025300	49	green
Potri.015g038300	48	green
Potri.013g058500	48	green
Potri.008g182900	48	green
Potri.005g108800	48	green
Potri.004g046000	48	green
Potri.T139200	47	green
Potri.017g121000	47	green
Potri.010g205800	47	green
Potri.010g164600	47	green
Potri.015g077900	46	green
Potri.012g095400	46	green
Potri.008g195500	46	green
Potri.006g247600	46	green
Potri.001g281200	46	green
Potri.001g087500	46	green
Potri.018g067200	45	green
Potri.016g045600	45	green
Potri.015g001300	45	green
Potri.007g077000	44	green
Potri.001g351400	44	green
Potri.010g246500	43	green
Potri.009g158100	43	green
Potri.008g110100	43	green
Potri.008g046700	43	green
Potri.011g110700	42	green
Potri.010g205700	42	green
Potri.003g121000	42	green
Potri.006g062600	41	green
Potri.001g413700	41	green
Potri.018g113500	40	green
Potri.006g206100	39	green
Potri.004g223800	39	green
Potri.001g347700	39	green
Potri.005g222900	38	green
Potri.004g137900	38	green
Potri.004g006800	38	green
Potri.002g079200	38	green
Potri.002g000200	38	green
Potri.001g415900	38	green
Potri.016g081300	37	green
Potri.010g193400	37	green
Potri.007g035300	37	green
Potri.004g002600	37	green
Potri.002g190500	37	green
Potri.001g241500	37	green
Potri.015g130900	36	green
Potri.006g264500	36	green
Potri.006g263200	36	green
Potri.001g376900	36	green
Potri.015g100700	35	green
Potri.015g078200	35	green
Potri.015g067300	35	green
Potri.013g127200	35	green
Potri.008g177000	35	green
Potri.006g252100	35	green
Potri.003g000900	35	green
Potri.013g144700	34	green
Potri.010g061100	34	green
Potri.008g089600	34	green
Potri.008g003300	34	green
Potri.001g229800	34	green
Potri.012g023300	33	green
Potri.006g026700	33	green
Potri.002g097400	33	green
Potri.001g197500	33	green
Potri.019g077500	32	green
Potri.016g036100	32	green
Potri.008g176500	32	green
Potri.013g032100	31	green
Potri.007g134700	31	green
Potri.005g245401	31	green
Potri.005g103300	31	green
Potri.017g119300	30	green
Potri.015g064300	30	green
Potri.013g104700	30	green
Potri.002g000500	30	green
Potri.017g039100	29	green
Potri.012g090700	29	green
Potri.010g108600	29	green
Potri.017g036000	28	green
Potri.015g129900	28	green
Potri.014g071000	28	green
Potri.008g055400	28	green
Potri.006g237800	28	green
Potri.001g010400	28	green
Potri.019g045800	27	green
Potri.005g125400	27	green
Potri.002g162700	27	green
Potri.001g440100	27	green
Potri.013g125200	26	green
Potri.012g129200	26	green
Potri.012g071500	26	green
Potri.010g194100	26	green
Potri.008g156800	26	green
Potri.003g193600	26	green
Potri.T059700	25	green
Potri.010g204400	25	green
Potri.002g032900	25	green
Potri.019g104000	24	green
Potri.007g054900	24	green
Potri.003g094400	24	green
Potri.002g091600	24	green
Potri.001g452100	24	green
Potri.012g015400	23	green
Potri.011g093500	23	green
Potri.009g051400	23	green
Potri.009g001700	23	green
Potri.004g217700	23	green
Potri.004g116400	23	green
Potri.001g361500	23	green
Potri.001g269700	23	green
Potri.012g039100	22	green
Potri.011g051500	22	green
Potri.007g028400	22	green
Potri.004g174200	22	green
Potri.002g055600	22	green
Potri.014g170500	21	green
Potri.014g122800	21	green
Potri.011g117600	21	green
Potri.005g092600	21	green
Potri.005g014566	21	green
Potri.004g149200	21	green
Potri.017g068600	20	green
Potri.016g019800	20	green
Potri.012g059300	20	green
Potri.009g167800	20	green
Potri.007g107900	20	green
Potri.006g265600	20	green
Potri.006g137401	20	green
Potri.T011000	19	green
Potri.014g040700	19	green
Potri.012g086800	19	green
Potri.004g101500	19	green
Potri.003g062300	19	green
Potri.016g009951	18	green
Potri.010g163200	18	green
Potri.008g054600	18	green
Potri.003g165200	18	green
Potri.001g380100	18	green
Potri.001g215500	18	green
Potri.014g132200	17	green
Potri.010g111700	17	green
Potri.010g035500	17	green
Potri.006g035000	17	green
Potri.005g197000	17	green
Potri.005g020600	17	green
Potri.003g173900	17	green
Potri.013g153900	16	green
Potri.010g165500	16	green
Potri.009g062800	16	green
Potri.004g118600	16	green
Potri.014g138100	15	green
Potri.005g225100	15	green
Potri.005g083500	15	green
Potri.T159900	14	green
Potri.018g139400	14	green
Potri.017g078200	14	green
Potri.009g123700	14	green
Potri.009g062700	14	green
Potri.002g011600	14	green
Potri.008g168600	13	green
Potri.008g140000	13	green
Potri.008g131600	13	green
Potri.005g011800	13	green
Potri.015g090100	12	green
Potri.014g052600	12	green
Potri.006g123800	12	green
Potri.001g393400	12	green
Potri.018g020400	11	green
Potri.012g102400	11	green
Potri.010g195600	11	green
Potri.015g102000	10	green
Potri.013g026700	10	green
Potri.001g103400	10	green
Potri.012g117600	9	green
Potri.010g032800	9	green
Potri.006g169200	9	green
Potri.006g082400	9	green
Potri.004g223100	9	green
Potri.001g415600	9	green
Potri.001g127300	9	green
Potri.001g083400	9	green
Potri.017g014500	8	green
Potri.015g001900	8	green
Potri.013g066000	8	green
Potri.012g045200	8	green
Potri.011g150200	8	green
Potri.009g024000	8	green
Potri.006g214900	8	green
Potri.001g351000	8	green
Potri.019g036600	7	green
Potri.011g047300	7	green
Potri.009g110100	7	green
Potri.009g058000	7	green
Potri.006g201000	7	green
Potri.003g107400	7	green
Potri.017g101000	6	green
Potri.014g079000	6	green
Potri.011g032700	6	green
Potri.010g077400	6	green
Potri.004g150700	6	green
Potri.004g097800	6	green
Potri.002g142700	6	green
Potri.002g127900	6	green
Potri.001g383300	6	green
Potri.001g353900	6	green
Potri.001g147300	6	green
Potri.018g129500	5	green
Potri.018g043600	5	green
Potri.017g108500	5	green
Potri.016g065400	5	green
Potri.014g143000	5	green
Potri.011g032400	5	green
Potri.009g148500	5	green
Potri.006g209801	5	green
Potri.006g125200	5	green
Potri.005g011200	5	green
Potri.003g216300	5	green
Potri.003g136500	5	green
Potri.001g461100	5	green
Potri.001g200500	5	green
Potri.001g197700	5	green
Potri.001g172700	5	green
Potri.018g000500	4	green
Potri.017g144900	4	green
Potri.017g133400	4	green
Potri.014g180300	4	green
Potri.014g049900	4	green
Potri.012g096600	4	green
Potri.012g088600	4	green
Potri.011g167300	4	green
Potri.004g124500	4	green
Potri.003g120000	4	green
Potri.003g085300	4	green
Potri.002g252900	4	green
Potri.002g190900	4	green
Potri.001g238800	4	green
Potri.T134750	3	green
Potri.T125300	3	green
Potri.015g073000	3	green
Potri.014g197100	3	green
Potri.014g016300	3	green
Potri.013g158100	3	green
Potri.013g022900	3	green
Potri.012g047800	3	green
Potri.011g162800	3	green
Potri.010g198600	3	green
Potri.010g181200	3	green
Potri.010g052300	3	green
Potri.004g155800	3	green
Potri.002g158300	3	green
Potri.002g051200	3	green
Potri.001g333700	3	green
Potri.001g096400	3	green
Potri.017g001900	2	green
Potri.015g079600	2	green
Potri.014g155200	2	green
Potri.013g093700	2	green
Potri.011g098000	2	green
Potri.010g002300	2	green
Potri.008g043100	2	green
Potri.007g139800	2	green
Potri.006g231000	2	green
Potri.006g077100	2	green
Potri.004g157500	2	green
Potri.004g139700	2	green
Potri.004g018000	2	green
Potri.002g249300	2	green
Potri.018g101500	1	green
Potri.018g031700	1	green
Potri.017g057300	1	green
Potri.016g045400	1	green
Potri.015g139000	1	green
Potri.015g094400	1	green
Potri.015g088500	1	green
Potri.014g045300	1	green
Potri.013g130400	1	green
Potri.013g047900	1	green
Potri.012g127400	1	green
Potri.011g044000	1	green
Potri.010g146900	1	green
Potri.009g008400	1	green
Potri.007g086800	1	green
Potri.006g150700	1	green
Potri.005g226000	1	green
Potri.005g061700	1	green
Potri.004g196500	1	green
Potri.004g044500	1	green
Potri.002g169300	1	green
Potri.001g383500	1	green
Potri.006g137500	333	brown
Potri.006g059200	331	brown
Potri.014g168100	327	brown
Potri.017g130800	325	brown
Potri.013g102400	325	brown
Potri.014g117100	323	brown
Potri.001g235400	323	brown
Potri.013g026400	319	brown
Potri.002g189300	314	brown
Potri.012g131400	312	brown
Potri.016g098900	310	brown
Potri.007g023300	309	brown
Potri.003g020400	309	brown
Potri.001g100300	307	brown
Potri.016g004800	302	brown
Potri.013g144300	302	brown
Potri.006g027300	301	brown
Potri.018g027600	300	brown
Potri.001g310600	299	brown
Potri.019g087300	298	brown
Potri.011g079500	297	brown
Potri.008g067300	296	brown
Potri.011g076700	292	brown
Potri.019g024700	290	brown
Potri.008g169100	289	brown
Potri.002g022700	289	brown
Potri.006g222300	285	brown
Potri.001g142600	285	brown
Potri.012g106600	281	brown
Potri.001g133200	279	brown
Potri.017g081000	278	brown
Potri.002g169100	274	brown
Potri.009g155300	272	brown
Potri.003g099600	272	brown
Potri.001g407100	271	brown
Potri.014g049600	270	brown
Potri.013g039400	267	brown
Potri.001g084500	266	brown
Potri.019g024600	265	brown
Potri.013g127900	263	brown
Potri.003g142000	261	brown
Potri.003g205900	257	brown
Potri.001g248700	255	brown
Potri.016g079600	254	brown
Potri.002g221400	253	brown
Potri.002g079400	253	brown
Potri.008g189200	252	brown
Potri.013g153000	250	brown
Potri.012g006400	250	brown
Potri.008g073300	249	brown
Potri.001g233000	249	brown
Potri.001g256900	248	brown
Potri.004g053400	247	brown
Potri.010g031700	246	brown
Potri.012g048300	244	brown
Potri.008g079400	244	brown
Potri.015g058600	242	brown
Potri.009g085100	242	brown
Potri.009g003100	242	brown
Potri.005g038700	242	brown
Potri.008g041000	241	brown
Potri.005g232800	237	brown
Potri.001g286900	237	brown
Potri.018g026500	236	brown
Potri.002g120400	235	brown
Potri.013g088100	234	brown
Potri.014g120700	230	brown
Potri.014g074600	230	brown
Potri.002g252200	230	brown
Potri.014g135100	226	brown
Potri.019g083900	225	brown
Potri.014g146100	225	brown
Potri.011g031300	225	brown
Potri.004g086100	225	brown
Potri.008g049000	223	brown
Potri.001g083300	223	brown
Potri.012g058700	222	brown
Potri.018g129600	221	brown
Potri.002g122700	221	brown
Potri.013g117000	220	brown
Potri.004g216500	215	brown
Potri.017g030100	211	brown
Potri.006g239700	211	brown
Potri.002g016000	211	brown
Potri.001g041700	210	brown
Potri.008g188600	209	brown
Potri.007g122100	209	brown
Potri.003g065300	209	brown
Potri.014g162900	207	brown
Potri.006g188100	207	brown
Potri.005g237000	206	brown
Potri.014g100600	203	brown
Potri.010g114200	202	brown
Potri.009g052500	202	brown
Potri.002g220400	202	brown
Potri.001g162600	202	brown
Potri.T171800	201	brown
Potri.008g062400	201	brown
Potri.019g073900	200	brown
Potri.018g146300	199	brown
Potri.003g018800	197	brown
Potri.009g040200	196	brown
Potri.003g126800	195	brown
Potri.008g084500	194	brown
Potri.005g186800	192	brown
Potri.004g072900	192	brown
Potri.006g210000	191	brown
Potri.010g224100	187	brown
Potri.001g219300	185	brown
Potri.016g024500	184	brown
Potri.014g043000	182	brown
Potri.016g089300	181	brown
Potri.001g401300	180	brown
Potri.013g144200	179	brown
Potri.007g095200	179	brown
Potri.002g252400	178	brown
Potri.008g159400	177	brown
Potri.005g040400	177	brown
Potri.002g214800	176	brown
Potri.013g141900	175	brown
Potri.004g125800	172	brown
Potri.004g100000	172	brown
Potri.006g137800	170	brown
Potri.001g093700	166	brown
Potri.015g104500	165	brown
Potri.010g244900	164	brown
Potri.009g102700	164	brown
Potri.011g139801	163	brown
Potri.002g126100	162	brown
Potri.016g015500	161	brown
Potri.016g070500	159	brown
Potri.004g013300	157	brown
Potri.008g139100	156	brown
Potri.005g184700	155	brown
Potri.005g073800	155	brown
Potri.001g104600	155	brown
Potri.001g096900	155	brown
Potri.015g008000	154	brown
Potri.009g159700	154	brown
Potri.T107800	153	brown
Potri.004g041800	153	brown
Potri.015g003600	152	brown
Potri.012g049000	151	brown
Potri.006g142600	151	brown
Potri.012g112400	150	brown
Potri.010g038200	150	brown
Potri.004g020500	150	brown
Potri.008g160700	149	brown
Potri.011g025200	148	brown
Potri.003g189066	148	brown
Potri.011g044200	147	brown
Potri.009g027200	147	brown
Potri.005g118700	147	brown
Potri.005g038800	147	brown
Potri.013g128700	146	brown
Potri.012g016200	146	brown
Potri.008g139300	146	brown
Potri.001g259100	146	brown
Potri.001g206800	145	brown
Potri.003g108900	144	brown
Potri.001g186800	143	brown
Potri.019g041500	142	brown
Potri.009g092300	142	brown
Potri.005g136401	142	brown
Potri.014g094800	141	brown
Potri.005g046700	141	brown
Potri.011g027300	140	brown
Potri.011g127800	139	brown
Potri.010g237666	138	brown
Potri.006g247300	138	brown
Potri.006g139600	138	brown
Potri.001g235300	138	brown
Potri.001g021300	138	brown
Potri.018g069100	137	brown
Potri.001g162500	137	brown
Potri.001g144300	136	brown
Potri.009g057300	135	brown
Potri.005g255500	133	brown
Potri.001g169000	132	brown
Potri.012g105300	131	brown
Potri.006g256100	131	brown
Potri.004g001000	130	brown
Potri.017g075500	129	brown
Potri.005g242800	129	brown
Potri.001g016700	129	brown
Potri.017g018100	128	brown
Potri.012g144000	128	brown
Potri.005g003300	128	brown
Potri.001g158400	128	brown
Potri.019g043600	127	brown
Potri.018g025900	127	brown
Potri.001g468100	126	brown
Potri.001g110200	126	brown
Potri.017g046200	125	brown
Potri.008g223500	125	brown
Potri.001g015500	125	brown
Potri.013g102000	124	brown
Potri.015g027600	123	brown
Potri.008g012400	123	brown
Potri.005g256000	123	brown
Potri.001g420800	123	brown
Potri.019g023600	122	brown
Potri.016g002300	122	brown
Potri.002g104400	122	brown
Potri.001g281700	122	brown
Potri.001g406500	121	brown
Potri.001g403900	121	brown
Potri.014g059800	120	brown
Potri.008g046800	120	brown
Potri.005g040700	120	brown
Potri.001g470800	120	brown
Potri.001g073900	120	brown
Potri.013g108100	119	brown
Potri.009g128500	119	brown
Potri.005g233900	118	brown
Potri.017g130200	117	brown
Potri.013g081600	117	brown
Potri.011g058000	117	brown
Potri.010g128200	117	brown
Potri.001g455000	117	brown
Potri.001g084200	117	brown
Potri.009g113600	115	brown
Potri.008g115900	115	brown
Potri.004g147300	115	brown
Potri.002g257900	115	brown
Potri.001g096800	115	brown
Potri.014g110400	114	brown
Potri.014g043500	114	brown
Potri.016g136100	113	brown
Potri.013g053200	113	brown
Potri.007g023850	113	brown
Potri.002g234600	113	brown
Potri.001g120300	113	brown
Potri.018g006032	112	brown
Potri.008g114000	112	brown
Potri.007g027400	112	brown
Potri.006g249500	112	brown
Potri.001g188400	112	brown
Potri.001g015400	112	brown
Potri.T072900	111	brown
Potri.003g140400	111	brown
Potri.001g463200	111	brown
Potri.019g024800	110	brown
Potri.009g140500	110	brown
Potri.007g108100	110	brown
Potri.004g177400	110	brown
Potri.001g326200	110	brown
Potri.008g195100	109	brown
Potri.003g118200	109	brown
Potri.002g050400	109	brown
Potri.002g050300	109	brown
Potri.016g129500	108	brown
Potri.012g021500	108	brown
Potri.010g179300	108	brown
Potri.008g032901	108	brown
Potri.019g082600	107	brown
Potri.014g094100	107	brown
Potri.013g029700	107	brown
Potri.011g050800	107	brown
Potri.010g237732	107	brown
Potri.007g113700	107	brown
Potri.001g072400	107	brown
Potri.001g044000	107	brown
Potri.014g164600	106	brown
Potri.006g203500	106	brown
Potri.004g176300	106	brown
Potri.001g266400	106	brown
Potri.001g052300	106	brown
Potri.015g028700	105	brown
Potri.012g035200	105	brown
Potri.011g044300	105	brown
Potri.010g143000	105	brown
Potri.005g211900	105	brown
Potri.001g348900	105	brown
Potri.T119200	104	brown
Potri.011g159000	104	brown
Potri.002g101300	104	brown
Potri.001g141750	104	brown
Potri.017g046800	103	brown
Potri.014g024000	103	brown
Potri.010g248700	103	brown
Potri.010g211900	103	brown
Potri.005g108900	103	brown
Potri.002g044300	103	brown
Potri.008g157400	102	brown
Potri.003g008700	102	brown
Potri.018g094200	101	brown
Potri.017g047200	101	brown
Potri.010g211800	101	brown
Potri.004g032300	101	brown
Potri.003g170500	101	brown
Potri.002g113132	101	brown
Potri.002g072000	101	brown
Potri.019g126800	100	brown
Potri.013g019800	100	brown
Potri.012g054300	100	brown
Potri.010g166800	100	brown
Potri.010g085200	100	brown
Potri.007g036800	100	brown
Potri.006g180100	100	brown
Potri.004g032900	100	brown
Potri.003g138400	100	brown
Potri.010g135800	99	brown
Potri.003g129100	99	brown
Potri.001g111500	99	brown
Potri.017g068400	98	brown
Potri.015g025900	98	brown
Potri.001g340900	98	brown
Potri.010g066900	97	brown
Potri.006g200300	97	brown
Potri.005g211800	97	brown
Potri.001g054100	97	brown
Potri.007g113900	96	brown
Potri.019g081000	95	brown
Potri.014g023000	95	brown
Potri.009g060300	95	brown
Potri.008g049200	95	brown
Potri.018g126000	94	brown
Potri.010g003700	94	brown
Potri.008g049100	94	brown
Potri.013g070700	93	brown
Potri.011g140100	93	brown
Potri.009g087700	93	brown
Potri.008g116900	93	brown
Potri.007g036300	93	brown
Potri.005g245700	93	brown
Potri.004g068600	93	brown
Potri.014g071700	92	brown
Potri.005g246100	92	brown
Potri.017g046700	91	brown
Potri.014g160100	91	brown
Potri.013g128800	91	brown
Potri.008g194300	91	brown
Potri.004g033000	91	brown
Potri.002g206300	91	brown
Potri.016g086200	90	brown
Potri.015g079000	90	brown
Potri.014g101300	90	brown
Potri.013g153100	90	brown
Potri.010g129400	90	brown
Potri.007g044500	90	brown
Potri.006g098700	90	brown
Potri.005g102800	90	brown
Potri.012g105500	89	brown
Potri.009g108700	89	brown
Potri.005g257500	89	brown
Potri.004g059600	89	brown
Potri.002g018000	89	brown
Potri.001g096600	89	brown
Potri.001g054000	89	brown
Potri.006g220700	88	brown
Potri.012g068700	87	brown
Potri.006g097800	87	brown
Potri.001g414600	87	brown
Potri.001g044300	87	brown
Potri.008g077400	86	brown
Potri.007g072300	86	brown
Potri.012g133400	85	brown
Potri.010g215900	85	brown
Potri.007g122200	85	brown
Potri.006g070400	85	brown
Potri.004g032100	85	brown
Potri.001g037300	85	brown
Potri.014g138200	84	brown
Potri.010g230432	84	brown
Potri.010g180400	84	brown
Potri.009g115400	84	brown
Potri.008g069500	84	brown
Potri.005g254900	84	brown
Potri.003g219700	84	brown
Potri.015g121300	83	brown
Potri.013g156500	83	brown
Potri.008g078000	83	brown
Potri.008g069900	83	brown
Potri.006g132700	83	brown
Potri.005g231250	83	brown
Potri.004g233700	83	brown
Potri.002g261900	83	brown
Potri.001g018700	83	brown
Potri.018g016600	82	brown
Potri.008g133800	82	brown
Potri.012g024700	81	brown
Potri.010g087300	81	brown
Potri.005g206200	81	brown
Potri.001g049700	81	brown
Potri.018g080900	80	brown
Potri.017g047400	80	brown
Potri.016g075400	80	brown
Potri.014g156800	80	brown
Potri.014g136100	80	brown
Potri.014g116000	80	brown
Potri.006g060100	80	brown
Potri.005g212000	80	brown
Potri.004g000300	80	brown
Potri.016g025000	79	brown
Potri.014g148500	79	brown
Potri.008g220600	79	brown
Potri.001g268400	79	brown
Potri.019g078000	78	brown
Potri.002g046400	78	brown
Potri.016g089500	77	brown
Potri.013g156800	77	brown
Potri.010g175100	77	brown
Potri.006g254500	77	brown
Potri.003g105400	77	brown
Potri.003g083600	77	brown
Potri.016g051500	76	brown
Potri.014g053700	76	brown
Potri.013g066800	76	brown
Potri.013g051000	76	brown
Potri.006g246000	76	brown
Potri.005g258900	76	brown
Potri.017g129700	75	brown
Potri.013g028800	75	brown
Potri.010g029100	75	brown
Potri.019g063900	74	brown
Potri.013g154100	74	brown
Potri.009g072201	74	brown
Potri.008g047800	74	brown
Potri.002g027000	74	brown
Potri.002g021200	74	brown
Potri.001g171000	74	brown
Potri.017g145800	73	brown
Potri.015g110400	73	brown
Potri.014g161000	73	brown
Potri.010g247600	73	brown
Potri.005g060700	73	brown
Potri.001g020080	73	brown
Potri.T093500	72	brown
Potri.013g053100	72	brown
Potri.013g050300	72	brown
Potri.009g148200	72	brown
Potri.008g010400	72	brown
Potri.007g024400	72	brown
Potri.002g256400	72	brown
Potri.014g026700	71	brown
Potri.012g032300	71	brown
Potri.008g011200	71	brown
Potri.006g050300	71	brown
Potri.002g197200	71	brown
Potri.018g023200	70	brown
Potri.007g114375	70	brown
Potri.006g003600	70	brown
Potri.004g048300	70	brown
Potri.011g067400	69	brown
Potri.011g060300	69	brown
Potri.010g231300	69	brown
Potri.006g034300	69	brown
Potri.005g102700	69	brown
Potri.004g098300	69	brown
Potri.001g112866	69	brown
Potri.019g104700	68	brown
Potri.014g043200	68	brown
Potri.006g171300	68	brown
Potri.006g017750	68	brown
Potri.005g027600	68	brown
Potri.004g119700	68	brown
Potri.T040400	67	brown
Potri.018g067000	67	brown
Potri.015g108100	67	brown
Potri.015g093100	67	brown
Potri.011g008100	67	brown
Potri.010g185400	67	brown
Potri.006g034000	67	brown
Potri.001g020140	67	brown
Potri.015g135500	66	brown
Potri.013g027000	66	brown
Potri.007g034300	66	brown
Potri.001g112932	66	brown
Potri.017g046400	65	brown
Potri.015g143800	65	brown
Potri.015g110500	65	brown
Potri.013g120600	65	brown
Potri.013g099500	65	brown
Potri.007g114100	65	brown
Potri.006g117900	65	brown
Potri.005g102100	65	brown
Potri.001g346800	65	brown
Potri.001g252000	65	brown
Potri.017g112900	64	brown
Potri.016g133200	64	brown
Potri.015g065500	64	brown
Potri.014g122200	64	brown
Potri.014g046300	64	brown
Potri.014g020100	64	brown
Potri.006g239600	64	brown
Potri.003g121600	64	brown
Potri.002g223200	64	brown
Potri.001g467100	64	brown
Potri.015g062000	63	brown
Potri.010g046300	63	brown
Potri.009g086700	63	brown
Potri.008g109000	63	brown
Potri.005g192800	63	brown
Potri.002g190300	63	brown
Potri.001g026100	63	brown
Potri.017g045800	62	brown
Potri.014g154900	62	brown
Potri.010g042100	62	brown
Potri.004g007300	62	brown
Potri.002g201800	62	brown
Potri.001g331400	62	brown
Potri.001g218500	62	brown
Potri.011g007100	61	brown
Potri.009g037000	61	brown
Potri.007g114200	61	brown
Potri.003g164000	61	brown
Potri.003g071500	61	brown
Potri.013g049700	60	brown
Potri.007g073200	60	brown
Potri.002g186900	60	brown
Potri.002g005700	60	brown
Potri.001g388400	60	brown
Potri.001g142500	60	brown
Potri.015g122700	59	brown
Potri.004g010100	59	brown
Potri.002g200500	59	brown
Potri.001g357800	59	brown
Potri.001g011300	59	brown
Potri.019g090200	58	brown
Potri.015g052200	58	brown
Potri.006g211500	58	brown
Potri.004g014100	58	brown
Potri.002g250900	58	brown
Potri.014g126500	57	brown
Potri.013g005700	57	brown
Potri.008g195700	57	brown
Potri.008g002900	57	brown
Potri.006g166700	57	brown
Potri.006g119500	57	brown
Potri.004g092500	57	brown
Potri.003g156100	57	brown
Potri.001g393700	57	brown
Potri.014g056600	56	brown
Potri.006g091000	56	brown
Potri.001g413500	56	brown
Potri.019g088200	55	brown
Potri.010g193300	55	brown
Potri.008g130800	55	brown
Potri.006g189900	55	brown
Potri.006g119100	55	brown
Potri.005g239300	55	brown
Potri.002g245500	55	brown
Potri.001g321300	55	brown
Potri.014g050400	54	brown
Potri.006g044400	54	brown
Potri.002g220450	54	brown
Potri.002g060700	54	brown
Potri.001g060500	54	brown
Potri.T040300	53	brown
Potri.019g034100	53	brown
Potri.016g087000	53	brown
Potri.015g031400	53	brown
Potri.011g142200	53	brown
Potri.011g006800	53	brown
Potri.009g077900	53	brown
Potri.006g109700	53	brown
Potri.001g157000	53	brown
Potri.014g126200	52	brown
Potri.010g124700	52	brown
Potri.009g128200	52	brown
Potri.008g137900	52	brown
Potri.006g075000	52	brown
Potri.001g331700	52	brown
Potri.009g162900	51	brown
Potri.008g156200	51	brown
Potri.008g045800	51	brown
Potri.004g143200	51	brown
Potri.003g167100	51	brown
Potri.002g070900	51	brown
Potri.001g182900	51	brown
Potri.013g159500	50	brown
Potri.013g038100	50	brown
Potri.006g153000	50	brown
Potri.004g031300	50	brown
Potri.002g095900	50	brown
Potri.019g099100	49	brown
Potri.016g112000	49	brown
Potri.011g097800	49	brown
Potri.010g229000	49	brown
Potri.010g066500	49	brown
Potri.006g230600	49	brown
Potri.004g209901	49	brown
Potri.018g065200	48	brown
Potri.015g144500	48	brown
Potri.008g079300	48	brown
Potri.008g072000	48	brown
Potri.006g170100	48	brown
Potri.002g123200	48	brown
Potri.001g245300	48	brown
Potri.015g128500	47	brown
Potri.001g019900	47	brown
Potri.T091100	46	brown
Potri.T012550	46	brown
Potri.017g139100	46	brown
Potri.015g044500	46	brown
Potri.013g031300	46	brown
Potri.003g193700	46	brown
Potri.002g152700	46	brown
Potri.009g117000	45	brown
Potri.008g141000	45	brown
Potri.001g262200	45	brown
Potri.001g257500	45	brown
Potri.001g068600	45	brown
Potri.019g083000	44	brown
Potri.015g077600	44	brown
Potri.013g032900	44	brown
Potri.006g018200	44	brown
Potri.002g083500	44	brown
Potri.T145400	43	brown
Potri.013g054900	43	brown
Potri.008g059600	43	brown
Potri.007g108300	43	brown
Potri.006g097600	43	brown
Potri.005g106300	43	brown
Potri.004g134500	43	brown
Potri.002g219200	43	brown
Potri.002g214100	43	brown
Potri.002g092400	43	brown
Potri.018g042100	42	brown
Potri.017g150000	42	brown
Potri.013g083600	42	brown
Potri.006g134600	42	brown
Potri.011g136600	41	brown
Potri.007g043700	41	brown
Potri.017g098000	40	brown
Potri.014g096500	40	brown
Potri.003g204414	40	brown
Potri.001g068100	40	brown
Potri.015g049700	39	brown
Potri.012g130600	39	brown
Potri.011g140400	39	brown
Potri.011g093400	39	brown
Potri.010g174800	39	brown
Potri.008g211800	39	brown
Potri.004g162400	39	brown
Potri.001g392600	39	brown
Potri.011g008000	38	brown
Potri.010g239000	38	brown
Potri.006g117200	38	brown
Potri.004g215400	38	brown
Potri.004g199400	38	brown
Potri.004g037100	38	brown
Potri.002g031200	38	brown
Potri.016g045500	37	brown
Potri.008g190000	37	brown
Potri.007g005800	37	brown
Potri.003g037800	37	brown
Potri.001g448700	37	brown
Potri.016g072700	36	brown
Potri.011g057500	36	brown
Potri.010g170200	36	brown
Potri.008g025700	36	brown
Potri.003g101800	36	brown
Potri.003g087000	36	brown
Potri.001g141825	36	brown
Potri.T030600	35	brown
Potri.014g126300	35	brown
Potri.013g048700	35	brown
Potri.009g169200	35	brown
Potri.008g028500	35	brown
Potri.006g217700	35	brown
Potri.004g201600	35	brown
Potri.002g071800	35	brown
Potri.001g021200	35	brown
Potri.019g034800	34	brown
Potri.017g130600	34	brown
Potri.016g138600	34	brown
Potri.015g060100	34	brown
Potri.014g040300	34	brown
Potri.010g132000	34	brown
Potri.007g020300	34	brown
Potri.001g388100	34	brown
Potri.014g112100	33	brown
Potri.011g126400	33	brown
Potri.011g010300	33	brown
Potri.008g011100	33	brown
Potri.006g160300	33	brown
Potri.006g041100	33	brown
Potri.015g061700	32	brown
Potri.012g053400	32	brown
Potri.011g156600	32	brown
Potri.010g029500	32	brown
Potri.008g211500	32	brown
Potri.007g038300	32	brown
Potri.006g276500	32	brown
Potri.005g093200	32	brown
Potri.004g048900	32	brown
Potri.018g015700	31	brown
Potri.016g081900	31	brown
Potri.010g004400	31	brown
Potri.010g001200	31	brown
Potri.008g171700	31	brown
Potri.006g230800	31	brown
Potri.006g017000	31	brown
Potri.T062200	30	brown
Potri.013g006500	30	brown
Potri.011g021200	30	brown
Potri.010g149700	30	brown
Potri.006g115300	30	brown
Potri.005g127100	30	brown
Potri.004g207600	30	brown
Potri.001g377900	30	brown
Potri.019g062100	29	brown
Potri.012g140200	29	brown
Potri.009g148800	29	brown
Potri.009g019300	29	brown
Potri.007g082500	29	brown
Potri.007g033700	29	brown
Potri.004g087000	29	brown
Potri.004g086900	29	brown
Potri.003g176600	29	brown
Potri.002g216400	29	brown
Potri.002g184900	29	brown
Potri.018g113400	28	brown
Potri.016g040200	28	brown
Potri.012g027800	28	brown
Potri.010g038300	28	brown
Potri.007g051600	28	brown
Potri.019g054800	27	brown
Potri.017g147300	27	brown
Potri.017g050300	27	brown
Potri.011g119700	27	brown
Potri.010g060700	27	brown
Potri.006g065500	27	brown
Potri.015g058900	26	brown
Potri.010g247700	26	brown
Potri.009g138700	26	brown
Potri.009g049600	26	brown
Potri.006g078200	26	brown
Potri.005g059500	26	brown
Potri.002g010900	26	brown
Potri.015g127700	25	brown
Potri.012g119900	25	brown
Potri.010g224500	25	brown
Potri.010g089900	25	brown
Potri.007g120300	25	brown
Potri.003g082100	25	brown
Potri.001g398700	25	brown
Potri.001g292100	25	brown
Potri.011g081001	24	brown
Potri.010g202900	24	brown
Potri.006g178500	24	brown
Potri.005g204300	24	brown
Potri.004g189000	24	brown
Potri.002g092900	24	brown
Potri.002g066600	24	brown
Potri.002g029900	24	brown
Potri.001g308300	24	brown
Potri.001g106100	24	brown
Potri.018g086350	23	brown
Potri.016g109600	23	brown
Potri.009g109700	23	brown
Potri.006g229300	23	brown
Potri.001g139500	23	brown
Potri.016g078600	22	brown
Potri.010g149600	22	brown
Potri.004g119600	22	brown
Potri.003g076300	22	brown
Potri.001g458600	22	brown
Potri.001g069000	22	brown
Potri.019g082100	21	brown
Potri.017g070800	21	brown
Potri.014g109200	21	brown
Potri.013g120800	21	brown
Potri.004g160300	21	brown
Potri.016g058100	20	brown
Potri.014g115400	20	brown
Potri.002g195200	20	brown
Potri.002g044400	20	brown
Potri.T012732	19	brown
Potri.019g131500	19	brown
Potri.019g019300	19	brown
Potri.009g133100	19	brown
Potri.004g061600	19	brown
Potri.002g242500	19	brown
Potri.001g160400	19	brown
Potri.019g072300	18	brown
Potri.015g139966	18	brown
Potri.003g134200	18	brown
Potri.002g245800	18	brown
Potri.001g201500	18	brown
Potri.001g167300	18	brown
Potri.018g068600	17	brown
Potri.014g118500	17	brown
Potri.009g070400	17	brown
Potri.006g183900	17	brown
Potri.006g051100	17	brown
Potri.005g076500	17	brown
Potri.004g211900	17	brown
Potri.001g337200	17	brown
Potri.001g121900	17	brown
Potri.001g028900	17	brown
Potri.T062101	16	brown
Potri.013g112800	16	brown
Potri.012g082700	16	brown
Potri.009g160100	16	brown
Potri.005g232600	16	brown
Potri.017g112800	15	brown
Potri.011g103200	15	brown
Potri.011g067500	15	brown
Potri.001g237800	15	brown
Potri.015g002200	14	brown
Potri.013g017400	14	brown
Potri.012g019700	14	brown
Potri.011g162000	14	brown
Potri.006g116200	14	brown
Potri.005g112600	14	brown
Potri.003g197500	14	brown
Potri.001g461400	14	brown
Potri.001g450800	14	brown
Potri.001g358600	14	brown
Potri.016g108800	13	brown
Potri.013g038000	13	brown
Potri.009g148100	13	brown
Potri.006g119800	13	brown
Potri.003g215600	13	brown
Potri.003g083500	13	brown
Potri.002g157200	13	brown
Potri.001g263000	13	brown
Potri.001g218100	13	brown
Potri.016g030900	12	brown
Potri.013g091900	12	brown
Potri.013g047000	12	brown
Potri.010g126600	12	brown
Potri.007g045100	12	brown
Potri.007g021400	12	brown
Potri.006g144100	12	brown
Potri.006g111700	12	brown
Potri.004g082100	12	brown
Potri.003g100300	12	brown
Potri.003g032200	12	brown
Potri.002g099100	12	brown
Potri.001g410700	12	brown
Potri.014g166800	11	brown
Potri.013g120900	11	brown
Potri.012g144300	11	brown
Potri.012g089100	11	brown
Potri.009g055900	11	brown
Potri.007g120600	11	brown
Potri.006g149000	11	brown
Potri.004g048400	11	brown
Potri.003g009800	11	brown
Potri.002g011000	11	brown
Potri.001g036900	11	brown
Potri.017g029700	10	brown
Potri.016g034800	10	brown
Potri.014g015600	10	brown
Potri.011g070000	10	brown
Potri.010g226000	10	brown
Potri.010g170100	10	brown
Potri.009g073800	10	brown
Potri.007g031800	10	brown
Potri.003g210200	10	brown
Potri.003g080100	10	brown
Potri.003g021800	10	brown
Potri.011g147600	9	brown
Potri.010g146200	9	brown
Potri.008g089800	9	brown
Potri.007g132800	9	brown
Potri.003g140800	9	brown
Potri.002g100400	9	brown
Potri.002g084800	9	brown
Potri.001g376800	9	brown
Potri.001g144900	9	brown
Potri.018g090800	8	brown
Potri.018g074500	8	brown
Potri.018g028900	8	brown
Potri.016g141100	8	brown
Potri.015g089700	8	brown
Potri.014g027000	8	brown
Potri.013g044900	8	brown
Potri.010g178700	8	brown
Potri.010g040500	8	brown
Potri.007g002200	8	brown
Potri.006g152000	8	brown
Potri.006g038500	8	brown
Potri.005g063000	8	brown
Potri.002g118000	8	brown
Potri.001g340000	8	brown
Potri.001g326300	8	brown
Potri.001g023600	8	brown
Potri.018g086500	7	brown
Potri.013g057500	7	brown
Potri.012g123900	7	brown
Potri.012g077800	7	brown
Potri.009g098100	7	brown
Potri.008g198800	7	brown
Potri.006g109900	7	brown
Potri.005g250200	7	brown
Potri.005g194800	7	brown
Potri.005g194200	7	brown
Potri.003g006900	7	brown
Potri.001g410100	7	brown
Potri.001g237200	7	brown
Potri.017g128500	6	brown
Potri.016g088700	6	brown
Potri.015g144400	6	brown
Potri.013g148900	6	brown
Potri.007g043600	6	brown
Potri.007g041100	6	brown
Potri.006g270900	6	brown
Potri.006g192700	6	brown
Potri.006g155400	6	brown
Potri.005g200900	6	brown
Potri.005g085300	6	brown
Potri.002g111900	6	brown
Potri.001g388600	6	brown
Potri.001g325900	6	brown
Potri.001g163100	6	brown
Potri.018g105700	5	brown
Potri.018g075800	5	brown
Potri.013g067200	5	brown
Potri.008g097600	5	brown
Potri.006g067600	5	brown
Potri.005g177600	5	brown
Potri.005g161100	5	brown
Potri.004g013400	5	brown
Potri.003g112600	5	brown
Potri.001g016900	5	brown
Potri.019g034400	4	brown
Potri.016g106800	4	brown
Potri.015g117300	4	brown
Potri.013g114300	4	brown
Potri.013g103600	4	brown
Potri.010g102900	4	brown
Potri.009g010450	4	brown
Potri.007g122700	4	brown
Potri.006g226900	4	brown
Potri.005g158600	4	brown
Potri.003g103700	4	brown
Potri.001g458800	4	brown
Potri.001g358400	4	brown
Potri.001g078100	4	brown
Potri.019g106500	3	brown
Potri.017g119100	3	brown
Potri.017g015700	3	brown
Potri.014g142000	3	brown
Potri.014g114500	3	brown
Potri.013g119500	3	brown
Potri.012g092000	3	brown
Potri.010g101100	3	brown
Potri.009g104900	3	brown
Potri.009g002200	3	brown
Potri.008g146100	3	brown
Potri.007g045200	3	brown
Potri.006g103900	3	brown
Potri.006g009800	3	brown
Potri.005g121200	3	brown
Potri.005g082400	3	brown
Potri.004g075200	3	brown
Potri.004g050600	3	brown
Potri.003g160600	3	brown
Potri.002g193900	3	brown
Potri.001g422500	3	brown
Potri.001g296500	3	brown
Potri.001g020020	3	brown
Potri.016g132600	2	brown
Potri.016g113100	2	brown
Potri.016g097000	2	brown
Potri.015g057800	2	brown
Potri.014g180100	2	brown
Potri.013g021000	2	brown
Potri.013g011600	2	brown
Potri.013g003700	2	brown
Potri.010g211300	2	brown
Potri.010g148500	2	brown
Potri.009g111200	2	brown
Potri.009g039000	2	brown
Potri.008g118000	2	brown
Potri.007g029300	2	brown
Potri.006g181900	2	brown
Potri.006g029100	2	brown
Potri.005g145800	2	brown
Potri.005g007200	2	brown
Potri.003g022900	2	brown
Potri.001g454400	2	brown
Potri.001g146800	2	brown
Potri.001g114100	2	brown
Potri.001g017500	2	brown
Potri.019g130700	1	brown
Potri.019g116400	1	brown
Potri.018g146200	1	brown
Potri.017g092500	1	brown
Potri.016g137300	1	brown
Potri.016g125500	1	brown
Potri.016g103800	1	brown
Potri.016g005100	1	brown
Potri.015g097700	1	brown
Potri.015g065100	1	brown
Potri.011g090200	1	brown
Potri.011g088400	1	brown
Potri.010g240300	1	brown
Potri.010g125300	1	brown
Potri.010g094200	1	brown
Potri.010g027100	1	brown
Potri.009g104400	1	brown
Potri.009g058500	1	brown
Potri.009g053800	1	brown
Potri.007g076500	1	brown
Potri.007g010000	1	brown
Potri.006g240200	1	brown
Potri.006g175300	1	brown
Potri.006g165500	1	brown
Potri.006g065300	1	brown
Potri.005g211500	1	brown
Potri.005g068400	1	brown
Potri.005g060100	1	brown
Potri.004g207500	1	brown
Potri.004g163200	1	brown
Potri.004g143100	1	brown
Potri.003g111400	1	brown
Potri.003g061800	1	brown
Potri.002g257700	1	brown
Potri.002g252700	1	brown
Potri.002g227700	1	brown
Potri.002g176100	1	brown
Potri.002g135900	1	brown
Potri.002g016300	1	brown
Potri.001g465800	1	brown
Potri.001g370500	1	brown
