# Supplementary material for: Comprehensive dissection of transcript and metabolite shifts during seed germination and post-germination stages in poplar
Source: BMC Plant Biol. 2019 Jun 26;19:279. doi: 10.1186/s12870-019-1862-3 (PMC6595626; doi:10.1186/s12870-019-1862-3)
Supplement: Supplementary file 8 — Table S8. Primary metabolite changes during seed germination and post germination. (XLSX 10 kb) [file 12870_2019_1862_MOESM8_ESM.xlsx]

## Sheet: Sheet1
Data S8. Primary metabolites change during seed germination.
metabolites	relative abundance（six different stages）
	stage1	stage2	stage3	stage4	stage5	stage6
Glucose 6-phosphate	6.28432e-06	1.05027e-05	2.05361e-05	4.46507e-05	7.23174e-05	6.20555e-05
Glucose 1-phosphate	4.39644e-06	6.87969e-06	8.96689e-06	2.50862e-05	3.43905e-05	2.84269e-05
Dihydroxyacetone phosphate	4.19515e-05	6.15977e-05	9.20544e-05	0.000231681	0.00027582	0.000114455
Citrate	8.93672e-06	1.72556e-05	1.11214e-05	1.47915e-05	1.51477e-05	1.033e-05
cis-Aconitate	8.97225e-06	1.50782e-05	1.04806e-05	1.47935e-05	1.48176e-05	1.00241e-05
alpha-ketoglutarate	0.000161943	0.000188722	0.000210442	0.000221339	0.000244602	0.000154175
L-Glutamate	3.727e-05	4.01778e-05	4.66501e-05	5.46069e-05	7.91154e-05	5.0177e-05
L-Glutamine	9.4778e-06	1.1312e-05	1.25778e-05	3.36121e-05	3.41197e-05	5.89058e-05
L-Citrulline	5.35045e-05	7.66337e-05	7.93501e-05	0.000107822	8.15738e-05	6.35459e-05
Argininosuccinic acid	0.000819785	0.00143338	0.00130621	0.00155883	0.00126854	0.000836191
Ornithine	3.11022e-05	9.28592e-05	9.20074e-05	0.000107558	0.000109881	6.75987e-05
Oxaloacetate	4.25341e-05	1.34192e-05	8.06262e-06	1.87503e-05	0.000117505	1.73124e-05
L-Aspartate	0.000299129	0.000174594	0.00029199	0.000315335	0.000448318	0.000484564
L-Asparagine	0.00161587	0.00168899	0.00158176	0.0015003	0.00188093	0.00309849
Succinate	1.44333e-05	1.56495e-05	8.21649e-06	1.01172e-05	1.41714e-05	2.03149e-05
Phosphoenolpyruvate	7.21092e-06	4.84993e-06	6.31128e-06	7.02642e-06	3.40463e-05	3.67026e-05
6-Phospho-D-gluconate	7.91857e-06	7.32487e-06	6.53423e-06	7.21087e-06	5.70558e-06	4.83609e-06
D-Ribulose 5-phosphate	2.48558e-06	2.64851e-05	2.58394e-05	2.99578e-05	1.97364e-05	2.24808e-05
D-Ribulose 1,5-bisphosphate	1.91084e-06	1.17735e-05	1.33071e-05	1.68529e-05	1.24861e-05	1.39257e-05
