# Supplementary material for: Comprehensive dissection of transcript and metabolite shifts during seed germination and post-germination stages in poplar
Source: BMC Plant Biol. 2019 Jun 26;19:279. doi: 10.1186/s12870-019-1862-3 (PMC6595626; doi:10.1186/s12870-019-1862-3)
Supplement: Supplementary file 9 — Table S9. Primary metabolism-related gene profiling. (XLSX 22 kb) [file 12870_2019_1862_MOESM9_ESM.xlsx]

## Sheet: Sheet1
Data S9. Primary metabolism related gene profiling.
ID	S2/S1	S3/S1	S4/S1	S5/S1	S6/S1	description
potri.008g118900	0.142375	-1.27721	-2.5366	-2.78492	-2.17162	glycolysis.cytosolic branch.glucose-6-phosphate isomerase
Potri.009g080300	-0.132264	0.416962	1.39357	1.46117	2.84738	glycolysis.cytosolic branch.phosphoglycerate mutase
Potri.002g108600	-0.288389	0.776547	0.635137	0.849969	2.79951	glycolysis.cytosolic branch.phosphoglycerate mutase
Potri.017g109500	-0.122421	-1.45393	-1.31334	-1.49672	-0.916689	glycolysis.cytosolic branch.phosphoglycerate mutase
Potri.004g106200	0.107558	-0.125349	-1.01227	-1.34129	-1.01491	glycolysis.cytosolic branch.phosphoglycerate mutase
Potri.002g108500	-0.123469	1.0358	-0.595037	-0.552831	-1.19273	glycolysis.cytosolic branch.phosphoglycerate mutase
Potri.007g040700	0.10569	0.142601	-0.994059	-1.12307	-1.00488	glycolysis.cytosolic branch.phosphoglycerate mutase
Potri.001g240300	-0.322666	-1.88708	-1.97696	-2.26839	-3.5384	glycolysis.cytosolic branch.triosephosphate isomerase (TPI)
Potri.008g056300	-0.294242	0.132071	1.15166	1.11242	3.27435	glycolysis.cytosolic branch.triosephosphate isomerase (TPI)
Potri.015g131100	-0.274545	0.244933	0.925667	0.808095	3.10677	glycolysis.cytosolic branch.enolase
Potri.006g116800	0.00103128	-0.93266	-0.857469	-1.12618	-1.7059	glycolysis.cytosolic branch.enolase
Potri.008g027100	0.000309038	1.1757	2.53101	2.53211	4.20682	glycolysis.cytosolic branch.pyruvate kinase (PK)
Potri.001g001600	-0.00640109	0.750509	0.516166	0.431667	1.94896	glycolysis.cytosolic branch.pyruvate kinase (PK)
Potri.010g254900	0.0868065	-1.03974	-0.99753	-0.901375	-0.639061	glycolysis.cytosolic branch.pyruvate kinase (PK)
Potri.012g002500	0.343027	0.950099	2.43088	2.70885	2.7278	glycolysis.cytosolic branch.pyruvate kinase (PK)
Potri.014g153400	0.701156	1.35484	0.929888	0.582949	-1.16738	TCA / org transformation.TCA.aconitase
Potri.010g065100	-0.0637413	-0.219896	0.397476	0.667488	1.09408	TCA / org transformation.TCA.aconitase
Potri.002g229200	0.30828	0.85104	-0.386391	-1.53498	-3.1346	TCA / org transformation.TCA.aconitase
Potri.005g108100	0.147181	0.518479	1.01207	0.768466	1.10509	TCA / org transformation.TCA.aconitase
Potri.001g347800	-0.174553	-0.629112	-0.96393	-1.43635	-2.60581	TCA / org transformation.TCA.IDH
Potri.008g051600	0.588832	1.65107	1.53975	1.72991	1.23242	TCA / org transformation.TCA.2-oxoglutarate dehydrogenase
Potri.014g154700	0.107951	-0.592798	-0.550521	-1.29819	-2.76817	TCA / org transformation.TCA.2-oxoglutarate dehydrogenase
Potri.010g209000	0.543567	0.286014	-0.0940216	-0.413736	-2.2765	TCA / org transformation.TCA.2-oxoglutarate dehydrogenase
Potri.015g028200	0.0717548	1.36219	1.23858	1.02375	0.382669	TCA / org transformation.TCA.succinyl-CoA ligase
Potri.001g285100	-0.152589	-0.617189	-0.984944	-1.15617	-1.07388	TCA / org transformation.TCA.succinate dehydrogenase
Potri.007g026400	0.253341	0.961029	0.949988	0.987004	1.23113	TCA / org transformation.TCA.succinate dehydrogenase
Potri.017g102000	-0.0937353	0.0943494	-0.599731	-0.701067	-1.94349	TCA / org transformation.TCA.malate DH
Potri.011g096300	-0.0221651	-0.0444782	-0.225196	-0.457142	-1.33427	TCA / org transformation.TCA.malate DH
Potri.017g101900	-0.238358	1.01866	0.647946	1.52774	-0.768786	TCA / org transformation.TCA.malate DH
Potri.001g376500	-0.0139129	0.981265	0.684227	0.32058	-1.7716	TCA / org transformation.TCA.malate DH
Potri.007g088400	-0.0692064	3.18917	2.39858	2.07287	1.37405	amino acid metabolism.synthesis.central amino acid metabolism.aspartate.aspartate aminotransferase
Potri.006g107100	0.23426	2.49896	4.01883	4.7282	7.95551	amino acid metabolism.synthesis.central amino acid metabolism.aspartate.aspartate aminotransferase
Potri.006g260200	-0.394831	-1.15502	-0.434275	-0.596436	-1.51393	amino acid metabolism.synthesis.central amino acid metabolism.aspartate.aspartate aminotransferase
Potri.009g072900	-0.338011	-3.95508	-2.16099	-0.712599	1.83713	amino acid metabolism.synthesis.aspartate family.asparagine.asparagine synthetase
Potri.001g278400	0.161241	-3.0201	-4.54092	-3.83631	1.51626	amino acid metabolism.synthesis.aspartate family.asparagine.asparagine synthetase
Potri.001g162800	-0.0745461	0.157413	0.61253	0.752065	2.80864	amino acid metabolism.synthesis.central amino acid metabolism.alanine.alanine aminotransferase
Potri.008g187400	0.0304683	-0.767205	1.04562	1.85405	1.63619	amino acid metabolism.synthesis.central amino acid metabolism.alanine.alanine aminotransferase
Potri.010g045100	-0.170142	-1.01924	1.18359	2.7531	3.9828	amino acid metabolism.synthesis.central amino acid metabolism.alanine.alanine aminotransferase
Potri.003g072600	0.0038755	-0.176511	-0.855323	-1.0692	-0.974014	amino acid metabolism.synthesis.central amino acid metabolism.alanine.alanine aminotransferase
Potri.007g069600	-0.0116089	-0.351086	-0.160799	0.727618	-2.54657	N-metabolism.ammonia metabolism.glutamine synthetase
Potri.010g029100	-0.220398	-1.11531	0.446132	1.402	0.32405	N-metabolism.ammonia metabolism.glutamine synthetase
Potri.008g200100	-0.268643	-0.992372	0.911912	2.1821	1.88394	N-metabolism.ammonia metabolism.glutamine synthetase
Potri.004g085400	-0.175837	0.209474	2.15777	4.50952	4.54221	N-metabolism.ammonia metabolism.glutamine synthetase
Potri.012g043900	-0.082881	-0.479848	0.291841	0.23056	1.52744	N-metabolism.ammonia metabolism.glutamine synthetase
Potri.005g093200	0.163603	0.965971	2.7774	3.93125	3.30604	N-metabolism.ammonia metabolism.glutamine synthetase
Potri.017g131100	0.0797122	-1.06234	-1.62969	-2.02431	-2.42059	N-metabolism.ammonia metabolism.glutamine synthetase
Potri.006g121000	0.145707	-1.62084	-2.39748	-3.27816	-4.51244	N-metabolism.ammonia metabolism.glutamine synthetase
Potri.019g034800	-0.377958	0.720826	3.78684	3.7471	2.38983	N-metabolism.N-degradation.glutamate dehydrogenase
Potri.015g111000	0.106115	0.948857	0.291786	0.134864	3.47857	N-metabolism.N-degradation.glutamate dehydrogenase
Potri.012g113500	0.522636	1.40646	1.43191	2.26709	9.07003	N-metabolism.N-degradation.glutamate dehydrogenase
Potri.013g058300	-0.102472	-0.71171	0.874762	1.06874	1.43961	N-metabolism.N-degradation.glutamate dehydrogenase
Potri.001g059900	-0.102176	-0.319455	-0.562889	-1.0794	0.462544	OPP.oxidative PP.G6PD
Potri.001g337400	0.0113595	-0.993085	-1.42242	-1.36798	1.28431	OPP.oxidative PP.G6PD
Potri.014g166800	-0.0247431	0.311954	1.21634	1.59098	1.06595	OPP.oxidative PP.G6PD
Potri.003g168000	0.0222467	-0.478833	-1.04415	-1.22826	-0.570198	OPP.oxidative PP.G6PD
Potri.013g005200	-0.158189	-0.299203	0.855632	1.13857	2.68481	OPP.oxidative PP.G6PD
Potri.017g106900	0.0972176	0.860286	0.675715	0.510846	1.34138	OPP.oxidative PP.6-phosphogluconate dehydrogenase
Potri.001g095800	0.0478177	-0.361879	-0.282814	-0.354225	-2.49243	OPP.oxidative PP.6-phosphogluconate dehydrogenase
Potri.t017700	-0.104995	0.148699	-0.315899	-0.347557	1.45872	OPP.oxidative PP.6-phosphogluconate dehydrogenase
Potri.003g135600	-0.0718648	-0.772416	-1.03322	-0.986662	-2.7731	OPP.oxidative PP.6-phosphogluconate dehydrogenase
Potri.001g465600	-0.400262	-1.64337	-1.39045	-0.947339	0.698315	OPP.oxidative PP.6-phosphogluconate dehydrogenase
Potri.015g037000	0.385382	-0.0699062	0.124334	0.426673	2.64151	OPP.oxidative PP.6-phosphogluconate dehydrogenase
Potri.011g155500	-0.169218	-1.94525	-0.12893	-0.381676	-3.92272	OPP.non-reductive PP.ribose 5-phosphate isomerase
Potri.013g039400	-0.0358257	0.482733	1.1492	2.15516	0.18178	OPP.non-reductive PP.ribose 5-phosphate isomerase
Potri.001g225700	-0.304039	0.529577	-0.953665	-1.57156	-2.1077	OPP.non-reductive PP.ribose 5-phosphate isomerase
