# Supplementary material for: Comprehensive dissection of transcript and metabolite shifts during seed germination and post-germination stages in poplar
Source: BMC Plant Biol. 2019 Jun 26;19:279. doi: 10.1186/s12870-019-1862-3 (PMC6595626; doi:10.1186/s12870-019-1862-3)
Supplement: Supplementary file 10 — Table S10. Genes and correlations involved in a targeted correlation network analysis (TCNA). (XLSX 14 kb) [file 12870_2019_1862_MOESM10_ESM.xlsx]

## Sheet: Sheet1
Data S10. The genes and correlation involved in Targeted Correlation Network Analysis (TCNA).
column A	column B	correlation	P-value
Glucose 6-phosphate	Glucose 1-phosphate	0.937	4.04991e-17
Glucose 6-phosphate	Dihydroxyacetone phosphate	0.764	6.02222e-08
Dihydroxyacetone phosphate	Phosphoenolpyruvate	0.321236	0.0560857
6-Phosphogluconate	Glucose 6-phosphate	-0.693	2.85334e-06
Phosphoenolpyruvate	Citrate	-0.263835	0.119984
Citrate	cis-Aconitate	0.93	2.42725e-16
cis-Aconitate	alpha-ketoglutarate	0.588	0.000164348
alpha-ketoglutarate	Succinate	-0.512	0.0014046
Succinate	Oxaloacetate	0.288288	0.088176
Oxaloacetate	Aspartate	0.411	0.0127541
Aspartate	Asparagine	0.537	0.000724422
6-Phosphogluconate	Ribulose 5-phosphate	-0.048	0.78042
Ribulose 5-phosphate	Ribulose 1,5-bisphosphate	0.447	0.00625923
Citrulline	Ornithine	0.632	3.50213e-05
Citrulline	Argininosuccinic acid	0.622	5.19863e-05
Argininosuccinic acid	Ornithine	0.782	1.75542e-08
Glutamate	Glutamine	0.433	0.00835317
alpha-ketoglutarate	Glutamate	0.358	0.032025
Citrulline	Glutamate	0.363	0.0294657
Aspartate	Argininosuccinic acid	-0.399	0.0158617
Oxaloacetate	Phosphoenolpyruvate	0.473	0.00358826
Oxaloacetate	Citrate	-0.18	0.292299
Dihydroxyacetone phosphate	potri.001g240300	-0.699	0.00125753
Dihydroxyacetone phosphate	potri.008g056300	0.668	0.00246239
Phosphoenolpyruvate	potri.015g131100	-0.531	0.0232163
Phosphoenolpyruvate	potri.006g116800	0.247	0.323809
Phosphoenolpyruvate	potri.008g027100	-0.397	0.102535
Phosphoenolpyruvate	potri.001g001600	-0.531	0.0232163
Phosphoenolpyruvate	potri.010g254900	0.41	0.0913184
Phosphoenolpyruvate	potri.012g002500	-0.203	0.418447
Glucose 6-phosphate	potri.008g118900	-0.781	0.000129364
Glucose 6-phosphate	potri.009g080300	0.837	1.48599e-05
Glucose 6-phosphate	potri.002g108600	0.868	3.05455e-06
Glucose 6-phosphate	potri.017g109500	-0.674	0.00216596
Glucose 6-phosphate	potri.004g106200	-0.833	1.79019e-05
Glucose 6-phosphate	potri.002g108500	-0.593	0.00943262
Glucose 6-phosphate	potri.007g040700	-0.705	0.00108867
Glucose 6-phosphate	potri.001g059900	-0.24	0.33649
Glucose 6-phosphate	potri.001g337400	-0.172	0.494076
Glucose 6-phosphate	potri.014g166800	0.827	2.34566e-05
Glucose 6-phosphate	potri.003g168000	-0.781	0.000129364
Glucose 6-phosphate	potri.013g005200	0.736	0.000500083
Glucose 1-phosphate	potri.009g080300	0.616	0.00647797
Glucose 1-phosphate	potri.002g108600	0.703	0.00114272
Glucose 1-phosphate	potri.017g109500	-0.701	0.00119898
Glucose 1-phosphate	potri.004g106200	-0.736	0.000500083
Glucose 1-phosphate	potri.002g108500	-0.257	0.303309
Glucose 1-phosphate	potri.007g040700	-0.509	0.0310685
6-Phosphogluconate	potri.001g059900	0.401	0.0986919
6-Phosphogluconate	potri.001g337400	0.327	0.185133
6-Phosphogluconate	potri.014g166800	-0.783	0.000120765
6-Phosphogluconate	potri.003g168000	0.711	0.000939105
6-Phosphogluconate	potri.013g005200	-0.624	0.00561127
Citrate	potri.014g153400	0.486	0.0408335
Citrate	potri.010g065100	0.026	0.91906
Citrate	potri.002g229200	0.001	0.996757
Citrate	potri.005g108100	0.569	0.0138004
cis-Aconitate	potri.014g153400	0.43	0.0746428
cis-Aconitate	potri.010g065100	-0.018	0.944915
cis-Aconitate	potri.002g229200	-0.042	0.867607
cis-Aconitate	potri.005g108100	0.513	0.0295066
Ribulose 5-phosphate	potri.017g106900	0.583	0.0110924
Ribulose 5-phosphate	potri.001g095800	-0.56	0.0155691
Ribulose 5-phosphate	potri.t017700	-0.0443756	0.861206
Ribulose 5-phosphate	potri.003g135600	-0.606	0.00771061
Ribulose 5-phosphate	potri.001g465600	-0.380805	0.118984
Ribulose 5-phosphate	potri.015g037000	0.0608875	0.81033
Ribulose 5-phosphate	potri.011g155500	-0.391125	0.1085
Ribulose 5-phosphate	potri.013g039400	0.699	0.00125753
Ribulose 5-phosphate	potri.001g225700	-0.298246	0.229322
Ribulose 1,5-bisphosphate	potri.011g155500	-0.579	0.0118185
Ribulose 1,5-bisphosphate	potri.013g039400	0.73	0.000589052
Ribulose 1,5-bisphosphate	potri.001g225700	-0.513	0.0295066
Succinate	potri.015g028200	0.207	0.408854
Succinate	potri.001g285100	0.501	0.0343838
Succinate	potri.007g026400	-0.503	0.0335305
Oxaloacetate	potri.017g102000	0.626	0.00541003
Oxaloacetate	potri.011g096300	0.736	0.000500083
Oxaloacetate	potri.017g101900	-0.292	0.239602
Oxaloacetate	potri.001g376500	-0.189	0.452946
Aspartate	potri.007g088400	-0.715	0.00084924
Aspartate	potri.006g107100	-0.11	0.662698
Aspartate	potri.006g260200	0.139	0.581396
Asparagine	potri.009g072900	-0.082	0.747759
Asparagine	potri.001g278400	0.075	0.766392
Citrulline	potri.005g229400	-0.408	0.0931231
Citrulline	potri.010g239000	0.331	0.179322
Argininosuccinic acid	potri.010g239000	0.511	0.0302797
Ornithine	potri.005g229400	0.24	0.33649
alpha-ketoglutarate	potri.001g347800	-0.624	0.00561127
alpha-ketoglutarate	potri.008g051600	0.276	0.268425
alpha-ketoglutarate	potri.014g154700	-0.792	9.10341e-05
alpha-ketoglutarate	potri.010g209000	-0.732	0.000558032
alpha-ketoglutarate	potri.001g162800	0.653	0.00328564
alpha-ketoglutarate	potri.008g187400	0.393	0.106485
alpha-ketoglutarate	potri.010g045100	0.577	0.0121954
alpha-ketoglutarate	potri.003g072600	-0.651	0.00341978
alpha-ketoglutarate	potri.019g034800	0.377	0.123372
alpha-ketoglutarate	potri.015g111000	0.628	0.0052147
alpha-ketoglutarate	potri.012g113500	0.602	0.00825378
alpha-ketoglutarate	potri.013g058300	0.54	0.0207827
Glutamate	potri.001g162800	0.168215	0.504633
Glutamate	potri.008g187400	0.124871	0.621526
Glutamate	potri.010g045100	0.153767	0.542403
Glutamate	potri.003g072600	-0.23839	0.34078
Glutamate	potri.007g069600	-0.306502	0.216064
Glutamate	potri.010g029100	0.0485036	0.84843
Glutamate	potri.008g200100	0.0154799	0.951388
Glutamate	potri.004g085400	0.126935	0.615727
Glutamate	potri.012g043900	0.413829	0.0877853
Glutamate	potri.005g093200	0.21775	0.385396
Glutamate	potri.017g131100	-0.166151	0.50995
Glutamate	potri.006g121000	-0.226006	0.367178
Glutamate	potri.019g034800	0.0588235	0.816654
Glutamate	potri.015g111000	0.244582	0.328004
Glutamate	potri.012g113500	0.135191	0.59275
Glutamate	potri.013g058300	0.26935	0.279764
Glutamine	potri.007g069600	-0.201238	0.423288
Glutamine	potri.010g029100	0.24871	0.319645
Glutamine	potri.008g200100	0.325077	0.188085
Glutamine	potri.004g085400	0.655	0.00315585
Glutamine	potri.012g043900	0.283798	0.253756
Glutamine	potri.005g093200	0.511	0.0302797
Glutamine	potri.017g131100	-0.436533	0.070109
Glutamine	potri.006g121000	-0.465428	0.0516016
